# Supplementary material for: Integrative biology defines novel biomarkers of resistance to strongylid infection in horses
Source: Sci Rep. 2021 Jul 12;11:14278. doi: 10.1038/s41598-021-93468-2 (PMC8275762; doi:10.1038/s41598-021-93468-2)
Supplement: Supplementary file 2 — Supplementary Table 1. [file 41598_2021_93468_MOESM2_ESM.csv]

Chemical_shift	Metabolite_Reannotated	W632_d0_TS	W632_d24_TS	W632_d132_TS	W636_d0_TR	W636_d24_TR	W636_d132_TR	W641_d0_TR	W641_d24_TR	W641_d132_TR	W642_d0_TR	W642_d24_TR	W642_d132_TR	W643_d0_TR	W643_d24_TR	W643_d132_TR	W646_d0_TS	W646_d24_TS	W646_d132_TS	W649_d0_TR	W649_d24_TR	W649_d132_TR	W652_d0_TS	W652_d24_TS	W652_d132_TS	W656_d0_TR	W656_d24_TR	W656_d132_TR	W661_d0_TR	W661_d24_TR	W661_d132_TR	W665_d0_TR	W665_d24_TR	W665_d132_TR	W666_d0_TS	W666_d24_TS	W666_d132_TS	W667_d0_TS	W667_d24_TS	W667_d132_TS	W668_d0_TS	W668_d24_TS	W668_d132_TS	W672_d0_TS	W672_d24_TS	W672_d132_TS	W675_d0_TS	W675_d24_TS	W675_d132_TS
0.805-0.875	Methyl.Moieties.From.Fa	0.0718393	0.0886222	0.0860855	0.0693539	0.0942581	0.0954146	0.0664428	0.0882537	0.0909841	0.0826625	0.0966643	0.0885557	0.0849896	0.0855227	0.0780293	0.0719130	0.0873131	0.0829241	0.0757842	0.0926112	0.0869149	0.0749562	0.0849918	0.0937586	0.0727814	0.0907129	0.0855549	0.0703777	0.0948946	0.0781021	0.0779333	0.0793519	0.0859809	0.0759660	0.0775283	0.0869706	0.0684082	0.0872395	0.0838610	0.0760821	0.0722389	0.0821359	0.0727669	0.0822663	0.0876522	0.0684956	0.0724455	0.0803495
0.885-0.915	Butyrate	0.0242186	0.0223669	0.0205052	0.0183114	0.0127379	0.0180776	0.0209425	0.0167132	0.0197026	0.0228147	0.0200608	0.0240876	0.0227087	0.0207621	0.0217693	0.0192672	0.0194367	0.0205969	0.0203490	0.0155172	0.0218640	0.0246483	0.0187447	0.0233011	0.0170200	0.0201281	0.0247726	0.0211632	0.0207184	0.0307645	0.0162316	0.0204858	0.0192131	0.0191159	0.0178759	0.0205893	0.0214879	0.0169517	0.0199653	0.0197746	0.0189195	0.0197751	0.0210676	0.0188739	0.0205907	0.0199011	0.0198829	0.0208726
0.935-0.945	Isoleucine	0.0062239	0.0071412	0.0085221	0.0065035	0.0073520	0.0084023	0.0066589	0.0076336	0.0084660	0.0064064	0.0068360	0.0085166	0.0065769	0.0075531	0.0088296	0.0062697	0.0069968	0.0085419	0.0064089	0.0070699	0.0089181	0.0058447	0.0069377	0.0080345	0.0066619	0.0072804	0.0086299	0.0061909	0.0069586	0.0079472	0.0070930	0.0076846	0.0079591	0.0067256	0.0079947	0.0090226	0.0068198	0.0075945	0.0090481	0.0065955	0.0075807	0.0085769	0.0070062	0.0081052	0.0086240	0.0067013	0.0074026	0.0077811
0.955-0.955	Leucine.Isoleucine	0.0036515	0.0041284	0.0060221	0.0036240	0.0036207	0.0055634	0.0039321	0.0041090	0.0055581	0.0036960	0.0042333	0.0064432	0.0034495	0.0048371	0.0064567	0.0035780	0.0041677	0.0070442	0.0034737	0.0036630	0.0063813	0.0033176	0.0038516	0.0054318	0.0038787	0.0045860	0.0065675	0.0035437	0.0040974	0.0065086	0.0039182	0.0042240	0.0049125	0.0037593	0.0049419	0.0063347	0.0036900	0.0042474	0.0066367	0.0037626	0.0042784	0.0059348	0.0038107	0.0045677	0.0059767	0.0037327	0.0044299	0.0052707
0.965-0.975	Leucine	0.0065096	0.0064153	0.0096156	0.0062604	0.0061352	0.0103681	0.0072089	0.0067476	0.0094424	0.0061521	0.0067139	0.0110419	0.0054197	0.0073588	0.0110262	0.0058098	0.0071407	0.0123030	0.0056165	0.0060814	0.0100840	0.0057210	0.0061995	0.0088937	0.0064312	0.0073365	0.0113112	0.0062841	0.0070358	0.0109879	0.0068877	0.0067826	0.0086479	0.0063168	0.0079286	0.0106038	0.0062560	0.0069500	0.0112120	0.0065008	0.0069079	0.0107215	0.0061776	0.0077652	0.0104457	0.0066934	0.0072089	0.0095851
0.985-0.995	Valine	0.0032415	0.0044122	0.0058755	0.0040091	0.0049454	0.0069602	0.0042781	0.0051037	0.0066346	0.0038659	0.0045309	0.0066534	0.0034534	0.0051378	0.0074293	0.0036740	0.0049982	0.0072755	0.0036123	0.0046248	0.0063208	0.0033483	0.0042369	0.0058285	0.0038996	0.0049747	0.0065428	0.0037483	0.0046604	0.0060023	0.0041137	0.0045148	0.0061530	0.0035971	0.0053512	0.0070342	0.0038568	0.0049743	0.0071494	0.0036397	0.0046374	0.0073928	0.0036573	0.0053034	0.0067332	0.0035637	0.0047789	0.0058355
1.005-1.005	Valine.Isoleucine	0.0020934	0.0027231	0.0040762	0.0028008	0.0033678	0.0050049	0.0029984	0.0033589	0.0048039	0.0026115	0.0031429	0.0047759	0.0020773	0.0033611	0.0054035	0.0024678	0.0033342	0.0054252	0.0023923	0.0030506	0.0046119	0.0021755	0.0028651	0.0042277	0.0027715	0.0033489	0.0047524	0.0024798	0.0030883	0.0041659	0.0026866	0.0028590	0.0043282	0.0022362	0.0035426	0.0051193	0.0027723	0.0034092	0.0054485	0.0023034	0.0030660	0.0053550	0.0023754	0.0034163	0.0047498	0.0023185	0.0032333	0.0040664
1.015-1.025	Isoleucine.1	0.0019568	0.0021378	0.0031520	0.0019070	0.0023017	0.0034229	0.0023848	0.0025285	0.0031066	0.0020779	0.0023095	0.0034807	0.0019194	0.0023193	0.0030915	0.0019110	0.0022988	0.0035633	0.0020802	0.0024684	0.0034439	0.0016792	0.0020151	0.0025901	0.0021315	0.0021877	0.0031642	0.0019780	0.0021906	0.0026026	0.0023619	0.0021040	0.0028312	0.0020545	0.0025013	0.0029740	0.0024906	0.0026012	0.0035108	0.0021495	0.0025130	0.0034788	0.0024546	0.0028673	0.0032326	0.0022347	0.0023717	0.0030011
1.045-1.055	Valine.1	0.0029347	0.0044202	0.0069107	0.0043374	0.0057812	0.0090132	0.0045143	0.0056796	0.0084727	0.0039000	0.0053316	0.0086971	0.0029744	0.0055564	0.0096402	0.0036928	0.0057026	0.0098129	0.0035400	0.0051800	0.0082706	0.0033919	0.0050029	0.0076022	0.0041837	0.0058465	0.0085380	0.0036033	0.0051605	0.0072792	0.0039796	0.0048764	0.0076701	0.0034103	0.0061703	0.0091080	0.0039990	0.0058782	0.0097689	0.0033613	0.0050746	0.0096884	0.0034657	0.0057724	0.0085724	0.0033350	0.0053378	0.0069502
1.065-1.075	Isobutyrate	0.0009176	0.0010847	0.0013347	0.0011122	0.0014666	0.0015530	0.0010276	0.0011196	0.0013836	0.0009336	0.0010433	0.0012343	0.0009951	0.0011921	0.0015688	0.0009845	0.0013496	0.0014880	0.0010907	0.0013105	0.0014969	0.0009656	0.0012120	0.0012730	0.0011032	0.0014133	0.0013848	0.0010495	0.0011901	0.0012686	0.0011840	0.0014499	0.0014269	0.0010713	0.0013944	0.0014137	0.0011588	0.0015021	0.0016150	0.0010419	0.0014289	0.0018499	0.0010644	0.0013476	0.0014869	0.0011368	0.0012037	0.0013577
1.115-1.115	U29	0.0007051	0.0006961	0.0006689	0.0007127	0.0007107	0.0006620	0.0006907	0.0007659	0.0006706	0.0008262	0.0007477	0.0005919	0.0007932	0.0007387	0.0006409	0.0007841	0.0007139	0.0005878	0.0008098	0.0007778	0.0007007	0.0006762	0.0006752	0.0006086	0.0007558	0.0007099	0.0005953	0.0006849	0.0006962	0.0005742	0.0006442	0.0007319	0.0007010	0.0006654	0.0006975	0.0006559	0.0007536	0.0006825	0.0006436	0.0007286	0.0007156	0.0006418	0.0006949	0.0006870	0.0006592	0.0007918	0.0007397	0.0006229
1.125-1.125	U28	0.0010337	0.0011487	0.0010932	0.0010579	0.0012198	0.0011120	0.0010363	0.0012187	0.0011068	0.0011992	0.0011766	0.0009816	0.0011426	0.0011988	0.0010692	0.0011405	0.0011560	0.0010089	0.0011982	0.0013060	0.0011614	0.0009864	0.0010871	0.0010559	0.0011153	0.0011273	0.0009893	0.0010098	0.0011574	0.0009403	0.0009626	0.0011896	0.0011925	0.0010060	0.0011405	0.0011154	0.0010827	0.0011323	0.0010726	0.0010426	0.0011296	0.0010939	0.0010159	0.0011087	0.0011073	0.0011591	0.0011905	0.0010747
1.135-1.135	U27	0.0008985	0.0010594	0.0009720	0.0009405	0.0012052	0.0010341	0.0009107	0.0012148	0.0010029	0.0010342	0.0011543	0.0009289	0.0010241	0.0011240	0.0010022	0.0009976	0.0011409	0.0009356	0.0010389	0.0012630	0.0010501	0.0009017	0.0010545	0.0009773	0.0009633	0.0011047	0.0009334	0.0008898	0.0011035	0.0008850	0.0008758	0.0012195	0.0010742	0.0009063	0.0011235	0.0010188	0.0009546	0.0010962	0.0009916	0.0009255	0.0011092	0.0010146	0.0008866	0.0011313	0.0010157	0.0009877	0.0011098	0.0009780
1.195-1.215	3.Hydroxybutyrate	0.0127664	0.0146824	0.0135458	0.0155143	0.0185660	0.0164637	0.0139038	0.0163685	0.0155269	0.0158255	0.0162246	0.0139180	0.0154867	0.0162519	0.0152834	0.0135506	0.0152450	0.0142715	0.0146122	0.0164842	0.0148025	0.0149025	0.0163592	0.0142226	0.0152974	0.0163562	0.0140089	0.0140300	0.0160682	0.0122443	0.0141707	0.0165388	0.0146073	0.0132184	0.0153908	0.0137990	0.0146354	0.0156798	0.0152619	0.0150124	0.0166517	0.0150057	0.0130794	0.0145866	0.0147389	0.0154691	0.0161843	0.0139362
1.225-1.315	Methylene.Moieties.From.Fa	0.1390982	0.1392567	0.1348772	0.1016924	0.0944020	0.1217792	0.1135214	0.1095867	0.1311656	0.1350059	0.1391896	0.1594203	0.1359607	0.1325615	0.1384166	0.1166043	0.1271027	0.1411611	0.1155683	0.1056656	0.1375266	0.1410374	0.1151500	0.1476302	0.1013406	0.1327232	0.1589239	0.1195418	0.1397655	0.1881999	0.1021423	0.1155860	0.1169222	0.1166005	0.1094565	0.1333927	0.1167540	0.1121845	0.1291335	0.1190091	0.1014338	0.1224164	0.1179321	0.1078910	0.1318453	0.1127965	0.1084764	0.1279361
1.325-1.345	Lactate.Threonine.Lipid	0.0374188	0.0296599	0.0271337	0.0325241	0.0189952	0.0234249	0.0341955	0.0216699	0.0270396	0.0263510	0.0295317	0.0302719	0.0268999	0.0276524	0.0279406	0.0262908	0.0302327	0.0301368	0.0270230	0.0202126	0.0253380	0.0344389	0.0247513	0.0285384	0.0278504	0.0281264	0.0315156	0.0319369	0.0254414	0.0359376	0.0275529	0.0298645	0.0239179	0.0234936	0.0235877	0.0247356	0.0259731	0.0221111	0.0283019	0.0302154	0.0274136	0.0287296	0.0266284	0.0252164	0.0252723	0.0337255	0.0265348	0.0309093
1.355-1.375	Alpha.Hydroxyisobutyric.Acid	0.0071986	0.0067697	0.0070060	0.0055389	0.0035486	0.0053673	0.0059150	0.0046990	0.0059345	0.0062723	0.0057638	0.0079941	0.0066566	0.0063658	0.0068601	0.0062600	0.0060193	0.0074910	0.0058482	0.0044136	0.0070850	0.0073010	0.0054001	0.0069547	0.0055332	0.0063664	0.0084303	0.0067500	0.0064243	0.0104209	0.0049395	0.0059108	0.0057321	0.0057779	0.0055432	0.0066904	0.0063709	0.0055784	0.0066245	0.0057185	0.0059804	0.0067711	0.0065731	0.0055749	0.0062811	0.0064962	0.0061837	0.0070698
1.385-1.385	U26	0.0012935	0.0013511	0.0013725	0.0011872	0.0011544	0.0011744	0.0011844	0.0011796	0.0011861	0.0012371	0.0011156	0.0012502	0.0014352	0.0013406	0.0012875	0.0012416	0.0012826	0.0012764	0.0012647	0.0011922	0.0013126	0.0012346	0.0011812	0.0011945	0.0012854	0.0012791	0.0013733	0.0013231	0.0012390	0.0014080	0.0011847	0.0012400	0.0011783	0.0012182	0.0012044	0.0012590	0.0012996	0.0013626	0.0012618	0.0011681	0.0013726	0.0013749	0.0014355	0.0013956	0.0012349	0.0013160	0.0013056	0.0013502
1.395-1.395	U25	0.0013012	0.0014696	0.0014841	0.0013165	0.0013911	0.0013429	0.0013699	0.0014167	0.0013706	0.0013106	0.0011952	0.0012301	0.0014968	0.0013862	0.0013066	0.0013228	0.0013820	0.0012711	0.0013800	0.0013663	0.0013924	0.0012806	0.0013396	0.0012703	0.0014137	0.0013902	0.0013609	0.0014097	0.0013940	0.0013343	0.0014580	0.0014649	0.0014340	0.0014078	0.0014275	0.0014341	0.0014274	0.0015465	0.0013923	0.0013172	0.0015604	0.0014745	0.0015630	0.0015835	0.0013646	0.0014619	0.0015334	0.0014983
1.405-1.405	U24	0.0014392	0.0015996	0.0016636	0.0014671	0.0015588	0.0015131	0.0015948	0.0016250	0.0015601	0.0014652	0.0012963	0.0013207	0.0016329	0.0014648	0.0014170	0.0014699	0.0014906	0.0013597	0.0015720	0.0015386	0.0015619	0.0013906	0.0015057	0.0013615	0.0015677	0.0014988	0.0014330	0.0015451	0.0015367	0.0013834	0.0016647	0.0016975	0.0016592	0.0016001	0.0016226	0.0015892	0.0015944	0.0017148	0.0015341	0.0015263	0.0017595	0.0016220	0.0017289	0.0017621	0.0015225	0.0016830	0.0017764	0.0016939
1.415-1.415	U23	0.0013767	0.0015024	0.0015993	0.0014119	0.0014951	0.0014559	0.0014697	0.0015291	0.0014427	0.0013719	0.0012336	0.0012630	0.0015385	0.0014036	0.0013650	0.0014028	0.0014372	0.0013042	0.0015032	0.0015002	0.0015367	0.0013028	0.0014350	0.0012702	0.0014882	0.0013959	0.0013665	0.0014278	0.0014052	0.0012473	0.0015258	0.0015472	0.0015265	0.0014679	0.0015127	0.0014582	0.0014652	0.0016097	0.0014522	0.0014129	0.0016277	0.0015335	0.0016380	0.0016967	0.0014389	0.0015532	0.0016420	0.0015579
1.425-1.425	U22	0.0011707	0.0012494	0.0013122	0.0012021	0.0012630	0.0012154	0.0012018	0.0012651	0.0011942	0.0011790	0.0010533	0.0010458	0.0013097	0.0011966	0.0011051	0.0011972	0.0012399	0.0010839	0.0012788	0.0012722	0.0012997	0.0010951	0.0012220	0.0010898	0.0012968	0.0011705	0.0011398	0.0012157	0.0012090	0.0010365	0.0012653	0.0012790	0.0012698	0.0012461	0.0012736	0.0012146	0.0012323	0.0013484	0.0012086	0.0011514	0.0013799	0.0012898	0.0013660	0.0014293	0.0011907	0.0013211	0.0013642	0.0013036
1.435-1.435	U21	0.0010583	0.0011337	0.0011412	0.0011509	0.0011869	0.0010975	0.0011174	0.0011545	0.0010696	0.0011108	0.0010145	0.0009448	0.0011931	0.0011274	0.0010083	0.0011484	0.0011762	0.0010226	0.0011588	0.0011959	0.0011464	0.0010151	0.0011239	0.0010048	0.0012503	0.0011221	0.0010395	0.0011351	0.0011097	0.0009287	0.0010981	0.0011284	0.0011011	0.0010796	0.0011476	0.0010779	0.0011189	0.0012224	0.0011025	0.0010063	0.0012592	0.0011664	0.0012150	0.0012896	0.0010577	0.0011744	0.0012131	0.0011518
1.445-1.465	Lysine	0.0026275	0.0026278	0.0028295	0.0028797	0.0028344	0.0027807	0.0028993	0.0027262	0.0026574	0.0028724	0.0025422	0.0024762	0.0028670	0.0027285	0.0025366	0.0028811	0.0028567	0.0027325	0.0028930	0.0027415	0.0027395	0.0024790	0.0026307	0.0025263	0.0031798	0.0027711	0.0027701	0.0028729	0.0027143	0.0024242	0.0028383	0.0026100	0.0026275	0.0026848	0.0027350	0.0027139	0.0029116	0.0029795	0.0028129	0.0025093	0.0029851	0.0029038	0.0029111	0.0029563	0.0025821	0.0029049	0.0028413	0.0028568
1.475-1.495	Alanine	0.0072725	0.0047432	0.0047960	0.0069119	0.0043678	0.0042936	0.0080684	0.0047794	0.0044031	0.0061892	0.0051549	0.0045816	0.0053162	0.0051613	0.0040312	0.0069829	0.0062814	0.0049573	0.0054386	0.0043359	0.0041782	0.0057413	0.0047150	0.0045609	0.0069575	0.0055884	0.0047616	0.0060203	0.0044279	0.0039913	0.0071871	0.0048711	0.0043047	0.0071620	0.0053004	0.0046896	0.0067270	0.0046227	0.0046925	0.0069407	0.0061111	0.0048754	0.0056194	0.0049821	0.0040012	0.0068053	0.0052118	0.0053869
1.505-1.555	Lysine.1	0.0037180	0.0037483	0.0041947	0.0036184	0.0034420	0.0036990	0.0038783	0.0035447	0.0038221	0.0037586	0.0035805	0.0039039	0.0039178	0.0037018	0.0038333	0.0039438	0.0037814	0.0041701	0.0036268	0.0034771	0.0039547	0.0036240	0.0035846	0.0038118	0.0041305	0.0039604	0.0043640	0.0039408	0.0037359	0.0043516	0.0039104	0.0033499	0.0035666	0.0037491	0.0036440	0.0039922	0.0038726	0.0038544	0.0040168	0.0033494	0.0038515	0.0040297	0.0040324	0.0037799	0.0037158	0.0038634	0.0036785	0.0038833
1.565-1.615	Lipid	0.0099671	0.0081768	0.0089099	0.0070494	0.0038565	0.0063771	0.0078007	0.0057733	0.0074107	0.0083156	0.0071883	0.0103879	0.0089984	0.0085302	0.0094991	0.0082394	0.0071185	0.0097506	0.0076029	0.0050780	0.0089856	0.0097364	0.0065738	0.0085150	0.0068612	0.0078011	0.0108501	0.0082974	0.0072656	0.0142290	0.0060805	0.0073492	0.0068081	0.0072709	0.0072100	0.0086360	0.0082805	0.0061726	0.0085368	0.0076660	0.0071409	0.0078761	0.0084834	0.0064539	0.0081577	0.0084428	0.0078094	0.0084776
1.665-1.675	Leucine.1	0.0019247	0.0019291	0.0019785	0.0022103	0.0022164	0.0019581	0.0022379	0.0022656	0.0018624	0.0020498	0.0018429	0.0016066	0.0021227	0.0021196	0.0018445	0.0019978	0.0021103	0.0018338	0.0021808	0.0021929	0.0021138	0.0018903	0.0021137	0.0017056	0.0022919	0.0021466	0.0018229	0.0020138	0.0018511	0.0015291	0.0021956	0.0022195	0.0019858	0.0020626	0.0022313	0.0019235	0.0021689	0.0021841	0.0020029	0.0019720	0.0023418	0.0019985	0.0022785	0.0023461	0.0018721	0.0021099	0.0023160	0.0018819
1.685-1.765	Lysine.Leucine	0.0080794	0.0077724	0.0095901	0.0095915	0.0089106	0.0102301	0.0103793	0.0093224	0.0094348	0.0090695	0.0081539	0.0090932	0.0080492	0.0088866	0.0097332	0.0088304	0.0092697	0.0107139	0.0090791	0.0086895	0.0098084	0.0076957	0.0085817	0.0084691	0.0103060	0.0093669	0.0098961	0.0089357	0.0082209	0.0080636	0.0098689	0.0086020	0.0088783	0.0085720	0.0095963	0.0096038	0.0093796	0.0092321	0.0103315	0.0082352	0.0095731	0.0100538	0.0089640	0.0097240	0.0094478	0.0086272	0.0092125	0.0091085
1.845-1.915	Lysine.2	0.0067576	0.0065172	0.0059207	0.0086850	0.0081568	0.0061915	0.0088569	0.0088771	0.0061691	0.0077981	0.0070280	0.0053425	0.0076267	0.0074398	0.0057623	0.0075117	0.0071944	0.0055802	0.0078187	0.0078932	0.0061824	0.0072895	0.0078593	0.0054113	0.0086041	0.0080544	0.0057605	0.0076494	0.0064236	0.0049194	0.0085325	0.0078436	0.0060360	0.0073034	0.0082037	0.0059632	0.0081456	0.0071494	0.0062492	0.0072231	0.0081626	0.0060480	0.0078794	0.0079965	0.0060618	0.0074250	0.0077770	0.0056790
1.925-1.925	Acetate	0.0040553	0.0065372	0.0046748	0.0125810	0.0171342	0.0110163	0.0108483	0.0114617	0.0089393	0.0076396	0.0100655	0.0063768	0.0059543	0.0092160	0.0068494	0.0049652	0.0096066	0.0092925	0.0069390	0.0111813	0.0073801	0.0096103	0.0131889	0.0051922	0.0103127	0.0131532	0.0079925	0.0096016	0.0108345	0.0049127	0.0111581	0.0118499	0.0058728	0.0093848	0.0130228	0.0063139	0.0105769	0.0160204	0.0120884	0.0074423	0.0140407	0.0089281	0.0091228	0.0104933	0.0085610	0.0115446	0.0119247	0.0067206
1.935-1.955	Lysine.3	0.0041578	0.0039642	0.0038818	0.0050565	0.0047311	0.0041062	0.0053221	0.0050449	0.0040860	0.0049849	0.0044103	0.0037086	0.0046410	0.0044761	0.0037303	0.0045546	0.0043837	0.0037491	0.0049213	0.0046382	0.0040338	0.0044087	0.0047752	0.0037113	0.0052089	0.0048519	0.0038806	0.0047437	0.0041682	0.0033271	0.0049844	0.0046469	0.0039223	0.0045433	0.0049071	0.0039175	0.0048343	0.0047285	0.0040374	0.0044028	0.0049304	0.0039997	0.0048131	0.0049243	0.0039418	0.0044066	0.0046824	0.0038641
1.965-2.095	Acetamide	0.0531376	0.0565017	0.0575026	0.0503764	0.0537727	0.0544298	0.0528078	0.0566702	0.0541780	0.0535215	0.0542426	0.0581919	0.0572409	0.0572213	0.0581515	0.0519663	0.0543604	0.0534283	0.0528520	0.0551163	0.0579165	0.0535312	0.0552951	0.0546745	0.0520835	0.0571917	0.0586819	0.0513297	0.0553957	0.0573290	0.0523080	0.0567352	0.0557943	0.0532570	0.0559885	0.0571836	0.0534858	0.0568162	0.0561892	0.0528858	0.0553877	0.0554464	0.0559793	0.0580574	0.0576258	0.0530704	0.0547027	0.0548500
1.995-2.095	Acetamide.1	0.0035159	0.0035514	0.0044442	0.0029645	0.0026662	0.0037056	0.0029645	0.0031579	0.0038642	0.0031271	0.0032691	0.0048675	0.0034574	0.0039284	0.0048194	0.0034895	0.0035255	0.0049441	0.0030766	0.0029022	0.0044895	0.0034196	0.0032328	0.0040456	0.0031489	0.0034707	0.0047486	0.0030156	0.0030482	0.0049828	0.0028160	0.0032429	0.0034162	0.0032226	0.0035460	0.0042545	0.0031135	0.0031832	0.0043802	0.0031855	0.0033556	0.0039767	0.0034022	0.0035101	0.0042693	0.0032114	0.0031605	0.0035454
2.105-2.185	Glutamine.Methionine	0.0124216	0.0116338	0.0113978	0.0151029	0.0134566	0.0108257	0.0148775	0.0139358	0.0106635	0.0142247	0.0117976	0.0100660	0.0132322	0.0128648	0.0106422	0.0140238	0.0123176	0.0098643	0.0132400	0.0128344	0.0107875	0.0127489	0.0132422	0.0098190	0.0162884	0.0135904	0.0114944	0.0131959	0.0114925	0.0091659	0.0138499	0.0125186	0.0109564	0.0144188	0.0136550	0.0115534	0.0147822	0.0142103	0.0118339	0.0137109	0.0145450	0.0122370	0.0160632	0.0149321	0.0111985	0.0148401	0.0138285	0.0122790
2.195-2.215	Methionine	0.0014461	0.0014269	0.0015550	0.0014747	0.0013559	0.0013539	0.0015049	0.0013799	0.0013754	0.0014030	0.0013102	0.0014842	0.0015154	0.0013861	0.0014912	0.0014667	0.0014208	0.0013648	0.0014455	0.0014168	0.0015583	0.0014612	0.0014422	0.0013155	0.0016082	0.0014874	0.0015617	0.0014397	0.0013426	0.0015878	0.0014864	0.0013616	0.0013552	0.0015170	0.0014682	0.0014376	0.0016398	0.0016160	0.0014941	0.0014034	0.0016071	0.0015080	0.0017062	0.0016099	0.0014248	0.0016117	0.0015421	0.0014897
2.225-2.245	Acetone	0.0061262	0.0046701	0.0056904	0.0039946	0.0018824	0.0038995	0.0046007	0.0030468	0.0045479	0.0049705	0.0041897	0.0068313	0.0052773	0.0051003	0.0062516	0.0048900	0.0039426	0.0062213	0.0044454	0.0028463	0.0059695	0.0058373	0.0037297	0.0052350	0.0040923	0.0045983	0.0071013	0.0046926	0.0040259	0.0091562	0.0033100	0.0042287	0.0040764	0.0043429	0.0043683	0.0055830	0.0048578	0.0035486	0.0056105	0.0045463	0.0040888	0.0048335	0.0049895	0.0035919	0.0051464	0.0051052	0.0044448	0.0051338
2.255-2.265	Acetone.Valine	0.0033053	0.0029717	0.0031662	0.0026468	0.0017448	0.0025817	0.0027951	0.0024363	0.0029626	0.0029938	0.0027561	0.0037586	0.0030504	0.0031178	0.0033928	0.0027637	0.0028658	0.0035863	0.0029232	0.0021809	0.0033985	0.0034405	0.0026299	0.0033393	0.0024748	0.0029244	0.0037923	0.0030029	0.0028298	0.0047358	0.0023263	0.0028532	0.0028356	0.0026063	0.0027942	0.0031792	0.0030078	0.0025683	0.0032212	0.0028202	0.0028315	0.0032743	0.0029498	0.0025780	0.0030607	0.0029712	0.0030198	0.0032649
2.275-2.285	Valine.2	0.0021989	0.0025108	0.0028869	0.0025515	0.0028854	0.0030726	0.0025673	0.0028814	0.0030308	0.0024688	0.0025241	0.0028274	0.0024514	0.0026934	0.0030814	0.0023427	0.0027453	0.0030151	0.0025364	0.0028345	0.0032592	0.0023996	0.0028217	0.0027569	0.0025873	0.0028440	0.0029303	0.0023850	0.0025727	0.0025474	0.0025679	0.0028450	0.0029829	0.0024613	0.0029770	0.0030901	0.0026496	0.0030875	0.0033264	0.0023260	0.0029807	0.0033148	0.0026158	0.0029370	0.0029560	0.0025508	0.0029012	0.0027863
2.295-2.315	3.Hydroxybutyrate.Valine	0.0028513	0.0033693	0.0033286	0.0034679	0.0040741	0.0036019	0.0032468	0.0036480	0.0034754	0.0032129	0.0033005	0.0031306	0.0032739	0.0036170	0.0036040	0.0030786	0.0035424	0.0034241	0.0032250	0.0038101	0.0035669	0.0032322	0.0036497	0.0031196	0.0035912	0.0037032	0.0032744	0.0032824	0.0034307	0.0026718	0.0033422	0.0036629	0.0034430	0.0031584	0.0037526	0.0033565	0.0034520	0.0039362	0.0037482	0.0032383	0.0041366	0.0038932	0.0033554	0.0037628	0.0033872	0.0035870	0.0038338	0.0033219
2.325-2.335	3.Hydroxybutyrate.1	0.0013578	0.0016116	0.0014805	0.0017585	0.0020306	0.0016268	0.0015994	0.0016951	0.0015080	0.0015819	0.0015802	0.0014069	0.0015716	0.0017417	0.0016346	0.0015216	0.0017259	0.0015304	0.0015536	0.0018711	0.0015567	0.0015468	0.0017661	0.0013413	0.0018213	0.0018142	0.0015104	0.0016228	0.0016679	0.0011754	0.0016349	0.0016801	0.0015016	0.0015242	0.0017843	0.0014460	0.0016964	0.0019344	0.0016656	0.0015804	0.0020226	0.0017934	0.0016114	0.0017816	0.0015202	0.0017295	0.0018166	0.0015239
2.345-2.365	Glutamate	0.0017761	0.0016774	0.0017072	0.0021837	0.0019850	0.0017766	0.0020644	0.0017979	0.0016605	0.0020345	0.0017438	0.0015792	0.0019307	0.0018064	0.0016131	0.0020029	0.0019434	0.0016854	0.0021046	0.0019451	0.0017214	0.0018656	0.0018877	0.0015670	0.0022610	0.0019216	0.0017383	0.0020223	0.0017646	0.0014165	0.0021890	0.0019639	0.0017062	0.0020839	0.0020088	0.0017514	0.0022547	0.0021347	0.0018485	0.0020156	0.0022395	0.0018930	0.0022359	0.0020867	0.0016504	0.0022325	0.0020677	0.0018907
2.375-2.385	Pyruvate	0.0018191	0.0018186	0.0016648	0.0021132	0.0017903	0.0017909	0.0019994	0.0017092	0.0017113	0.0016050	0.0017367	0.0015520	0.0016829	0.0018032	0.0016727	0.0016242	0.0018907	0.0015634	0.0018153	0.0017996	0.0016069	0.0017618	0.0017216	0.0014996	0.0020298	0.0018282	0.0016108	0.0019399	0.0016707	0.0012961	0.0021066	0.0020094	0.0016934	0.0017141	0.0018200	0.0015695	0.0019180	0.0019789	0.0018617	0.0018173	0.0021632	0.0018964	0.0018548	0.0020115	0.0016116	0.0020928	0.0020584	0.0019390
2.395-2.405	3.Hydroxybutyrate.2	0.0013565	0.0016409	0.0014171	0.0017720	0.0021504	0.0016430	0.0015503	0.0017123	0.0015434	0.0015100	0.0016124	0.0012742	0.0015336	0.0017987	0.0016158	0.0014611	0.0017874	0.0015244	0.0015379	0.0018934	0.0014487	0.0016261	0.0018405	0.0013058	0.0018779	0.0019075	0.0014430	0.0016240	0.0017178	0.0010853	0.0017013	0.0018023	0.0014430	0.0014684	0.0017665	0.0013329	0.0016878	0.0019331	0.0016144	0.0016154	0.0021382	0.0017018	0.0015375	0.0017012	0.0014208	0.0018511	0.0018466	0.0014569
2.415-2.435	3.Hydroxybutyrate.Glutamine	0.0017563	0.0016863	0.0015245	0.0021807	0.0021190	0.0016654	0.0020261	0.0018426	0.0016412	0.0020345	0.0017343	0.0013415	0.0018415	0.0018464	0.0015978	0.0020368	0.0019265	0.0016457	0.0018603	0.0018852	0.0014613	0.0019134	0.0019231	0.0013950	0.0024248	0.0019852	0.0015898	0.0019364	0.0017366	0.0012851	0.0020610	0.0017895	0.0014639	0.0019075	0.0018530	0.0014848	0.0020969	0.0019996	0.0016973	0.0019978	0.0021587	0.0017782	0.0020359	0.0018348	0.0014583	0.0022807	0.0019738	0.0016720
2.445-2.505	Glutamine	0.0052671	0.0037134	0.0039765	0.0066643	0.0047811	0.0041710	0.0064389	0.0051293	0.0043617	0.0063000	0.0044234	0.0036844	0.0049468	0.0045616	0.0036858	0.0062600	0.0049247	0.0042934	0.0049841	0.0037988	0.0032613	0.0051541	0.0045449	0.0034499	0.0074642	0.0048372	0.0044081	0.0050497	0.0037366	0.0034790	0.0055676	0.0035704	0.0030780	0.0060793	0.0047368	0.0040209	0.0059520	0.0045721	0.0044250	0.0057778	0.0052052	0.0041491	0.0066405	0.0046677	0.0036629	0.0061936	0.0046641	0.0044122
2.525-2.555	Citrate	0.0027890	0.0028771	0.0021425	0.0033918	0.0037614	0.0022053	0.0032327	0.0029785	0.0023399	0.0023838	0.0022303	0.0017485	0.0023863	0.0024468	0.0019668	0.0031620	0.0037377	0.0023545	0.0034722	0.0037229	0.0025131	0.0031336	0.0032536	0.0021829	0.0033114	0.0032984	0.0021713	0.0027987	0.0025071	0.0018233	0.0030938	0.0040055	0.0023562	0.0033586	0.0034147	0.0023654	0.0029177	0.0032568	0.0022134	0.0031487	0.0037934	0.0026422	0.0026385	0.0030909	0.0022034	0.0031216	0.0028952	0.0025828
2.635-2.645	Methionine.1	0.0006677	0.0006045	0.0006007	0.0007292	0.0006126	0.0005232	0.0007269	0.0005670	0.0005397	0.0006454	0.0005353	0.0004251	0.0006843	0.0005905	0.0004832	0.0007863	0.0006103	0.0005383	0.0007249	0.0006695	0.0005399	0.0006105	0.0005842	0.0004527	0.0008601	0.0007088	0.0005240	0.0006988	0.0005396	0.0004376	0.0007851	0.0005522	0.0005102	0.0006365	0.0005788	0.0005012	0.0008604	0.0006168	0.0005288	0.0007068	0.0006402	0.0005515	0.0007028	0.0006145	0.0005149	0.0007615	0.0006584	0.0005279
2.655-2.685	Citrate.1	0.0037668	0.0037611	0.0031282	0.0044146	0.0046766	0.0031535	0.0041897	0.0037814	0.0033157	0.0034068	0.0031942	0.0024633	0.0034769	0.0034217	0.0029086	0.0042878	0.0046649	0.0032486	0.0045185	0.0046878	0.0033426	0.0040295	0.0040534	0.0030155	0.0043905	0.0042923	0.0030622	0.0036701	0.0033190	0.0026041	0.0040844	0.0048918	0.0031931	0.0042199	0.0042091	0.0032157	0.0040004	0.0040607	0.0030360	0.0041997	0.0046433	0.0033479	0.0035330	0.0039292	0.0031261	0.0041527	0.0037766	0.0033559
2.765-3.025	Lipid.1	0.0193714	0.0188410	0.0192573	0.0198760	0.0201813	0.0183756	0.0188194	0.0199318	0.0180971	0.0204368	0.0191994	0.0171238	0.0208778	0.0209359	0.0186704	0.0214880	0.0200542	0.0184841	0.0211501	0.0201222	0.0197280	0.0178176	0.0188343	0.0172152	0.0216371	0.0200496	0.0187020	0.0190457	0.0184691	0.0182414	0.0185096	0.0199539	0.0191204	0.0182951	0.0202913	0.0192868	0.0202033	0.0194220	0.0189068	0.0187172	0.0208914	0.0185592	0.0193936	0.0200109	0.0186080	0.0211907	0.0208024	0.0184412
3.035-3.045	Creatine	0.0057355	0.0046151	0.0034302	0.0056232	0.0051066	0.0042746	0.0056306	0.0059086	0.0042227	0.0051420	0.0040407	0.0034409	0.0036212	0.0036981	0.0034884	0.0055832	0.0046894	0.0039516	0.0070221	0.0050272	0.0037700	0.0058410	0.0045966	0.0040570	0.0062957	0.0044129	0.0039871	0.0057789	0.0045760	0.0039124	0.0041458	0.0039827	0.0038994	0.0055194	0.0044196	0.0044986	0.0073839	0.0052427	0.0044569	0.0062540	0.0049642	0.0045265	0.0060957	0.0039079	0.0044398	0.0072033	0.0046524	0.0055785
3.055-3.055	Creatinine.Tyrosine	0.0018426	0.0015731	0.0013871	0.0021449	0.0018564	0.0014195	0.0020408	0.0017492	0.0013448	0.0020689	0.0016663	0.0013315	0.0018028	0.0015416	0.0012246	0.0024187	0.0018623	0.0014298	0.0020324	0.0018467	0.0013800	0.0019439	0.0019340	0.0014426	0.0023174	0.0017968	0.0013594	0.0019176	0.0016944	0.0012031	0.0020686	0.0017920	0.0015478	0.0020979	0.0017484	0.0014900	0.0020825	0.0016903	0.0013060	0.0021389	0.0020204	0.0014552	0.0019069	0.0018035	0.0013300	0.0018809	0.0017362	0.0014329
3.065-3.075	Tyrosine	0.0016017	0.0015224	0.0014592	0.0019586	0.0018626	0.0015602	0.0019008	0.0017351	0.0014276	0.0018861	0.0016758	0.0012853	0.0017889	0.0017687	0.0014139	0.0020180	0.0017590	0.0013860	0.0019400	0.0018622	0.0014412	0.0016345	0.0018001	0.0013425	0.0021292	0.0018896	0.0014590	0.0018104	0.0016037	0.0012214	0.0019516	0.0016413	0.0014776	0.0016956	0.0018420	0.0014626	0.0019414	0.0017422	0.0014197	0.0016817	0.0018735	0.0014260	0.0017806	0.0018317	0.0014726	0.0017853	0.0018127	0.0014219
3.125-3.145	Dimethyl.Sulfone	0.0023252	0.0020371	0.0019613	0.0026980	0.0026068	0.0021732	0.0027083	0.0024700	0.0021398	0.0024402	0.0022286	0.0016647	0.0025336	0.0021474	0.0017402	0.0026061	0.0021707	0.0019378	0.0025146	0.0024781	0.0019303	0.0023992	0.0024221	0.0018438	0.0028190	0.0024199	0.0017567	0.0024532	0.0021473	0.0017687	0.0031247	0.0024110	0.0021131	0.0023893	0.0023505	0.0020025	0.0027457	0.0021281	0.0019998	0.0025747	0.0023756	0.0019141	0.0025691	0.0022851	0.0021043	0.0027599	0.0025560	0.0019906
3.125-3.145	Phenylalanine	0.0023252	0.0020371	0.0019613	0.0026980	0.0026068	0.0021732	0.0027083	0.0024700	0.0021398	0.0024402	0.0022286	0.0016647	0.0025336	0.0021474	0.0017402	0.0026061	0.0021707	0.0019378	0.0025146	0.0024781	0.0019303	0.0023992	0.0024221	0.0018438	0.0028190	0.0024199	0.0017567	0.0024532	0.0021473	0.0017687	0.0031247	0.0024110	0.0021131	0.0023893	0.0023505	0.0020025	0.0027457	0.0021281	0.0019998	0.0025747	0.0023756	0.0019141	0.0025691	0.0022851	0.0021043	0.0027599	0.0025560	0.0019906
3.155-3.155	Dimethyl.Sulfone.1	0.0017396	0.0017223	0.0012563	0.0024365	0.0032879	0.0011860	0.0020900	0.0022130	0.0013192	0.0018762	0.0021745	0.0009420	0.0016552	0.0015555	0.0011134	0.0018663	0.0019815	0.0010494	0.0023839	0.0021570	0.0010697	0.0014662	0.0017153	0.0011914	0.0021465	0.0017762	0.0009811	0.0019144	0.0024970	0.0010061	0.0018092	0.0016989	0.0012034	0.0016280	0.0018399	0.0012074	0.0015810	0.0014151	0.0011296	0.0014787	0.0020838	0.0011411	0.0018297	0.0017451	0.0016202	0.0020942	0.0017367	0.0014546
3.165-3.165	Phenylalanine.1	0.0010930	0.0012385	0.0009925	0.0014742	0.0021626	0.0011825	0.0013112	0.0018622	0.0011752	0.0013192	0.0015598	0.0011289	0.0012476	0.0012118	0.0010295	0.0013015	0.0015899	0.0010393	0.0013296	0.0018110	0.0010438	0.0012075	0.0015321	0.0011278	0.0014182	0.0013632	0.0009506	0.0012195	0.0017415	0.0009023	0.0013729	0.0013528	0.0010889	0.0012415	0.0015028	0.0010444	0.0012750	0.0012534	0.0010685	0.0012637	0.0013920	0.0011726	0.0013228	0.0014877	0.0016051	0.0012314	0.0013019	0.0011583
3.175-3.185	Histidine	0.0026532	0.0025028	0.0024491	0.0030917	0.0031910	0.0028592	0.0028310	0.0028211	0.0027173	0.0029790	0.0027014	0.0022137	0.0030143	0.0028226	0.0023995	0.0028702	0.0026541	0.0023341	0.0030977	0.0031162	0.0025246	0.0025597	0.0027218	0.0023889	0.0032156	0.0028907	0.0023241	0.0026140	0.0026045	0.0021418	0.0030481	0.0028080	0.0025445	0.0025078	0.0027435	0.0024284	0.0029782	0.0026765	0.0024965	0.0030155	0.0028363	0.0024402	0.0025968	0.0026776	0.0026498	0.0029751	0.0029322	0.0025119
3.195-3.235	Choline	0.0548642	0.0670300	0.0676810	0.0566562	0.0728159	0.0753470	0.0544369	0.0684801	0.0736686	0.0666397	0.0753915	0.0692767	0.0641313	0.0634668	0.0595360	0.0590799	0.0673555	0.0663234	0.0600700	0.0581207	0.0636451	0.0571793	0.0668658	0.0740892	0.0598617	0.0696303	0.0661176	0.0581367	0.0740953	0.0597878	0.0623316	0.0610158	0.0698667	0.0579278	0.0600614	0.0694812	0.0538937	0.0688861	0.0659705	0.0596081	0.0574779	0.0659403	0.0562487	0.0616795	0.0678700	0.0568366	0.0602947	0.0682296
3.245-3.265	Glucose	0.0215494	0.0192890	0.0189123	0.0231895	0.0211387	0.0186762	0.0221753	0.0198217	0.0187942	0.0196395	0.0189493	0.0168252	0.0200921	0.0188363	0.0184888	0.0225259	0.0190476	0.0183945	0.0224552	0.0216515	0.0175996	0.0201835	0.0203043	0.0191099	0.0219543	0.0181146	0.0160674	0.0232478	0.0187726	0.0157451	0.0231164	0.0198436	0.0210961	0.0225212	0.0203462	0.0188681	0.0214032	0.0195694	0.0177489	0.0216681	0.0209314	0.0191536	0.0213346	0.0199851	0.0182531	0.0208166	0.0211818	0.0195725
3.245-3.265	Trimethylamine.N.Oxide	0.0215494	0.0192890	0.0189123	0.0231895	0.0211387	0.0186762	0.0221753	0.0198217	0.0187942	0.0196395	0.0189493	0.0168252	0.0200921	0.0188363	0.0184888	0.0225259	0.0190476	0.0183945	0.0224552	0.0216515	0.0175996	0.0201835	0.0203043	0.0191099	0.0219543	0.0181146	0.0160674	0.0232478	0.0187726	0.0157451	0.0231164	0.0198436	0.0210961	0.0225212	0.0203462	0.0188681	0.0214032	0.0195694	0.0177489	0.0216681	0.0209314	0.0191536	0.0213346	0.0199851	0.0182531	0.0208166	0.0211818	0.0195725
3.275-3.275	Glucose.Betaine	0.0048144	0.0056102	0.0055516	0.0068099	0.0069927	0.0065107	0.0058575	0.0061955	0.0057770	0.0052787	0.0061042	0.0062903	0.0044130	0.0052714	0.0055500	0.0058080	0.0070612	0.0063054	0.0062338	0.0069276	0.0059623	0.0052453	0.0068037	0.0062014	0.0059716	0.0056474	0.0055882	0.0059516	0.0062783	0.0050294	0.0054767	0.0065214	0.0067085	0.0065284	0.0068333	0.0055183	0.0050774	0.0065604	0.0058479	0.0051304	0.0070153	0.0062707	0.0057062	0.0068696	0.0060574	0.0044950	0.0063979	0.0063204
3.285-3.305	Phenylalanine.2	0.0017416	0.0018568	0.0018523	0.0020807	0.0020401	0.0018128	0.0018736	0.0018712	0.0017102	0.0019022	0.0017717	0.0017414	0.0016982	0.0016843	0.0015346	0.0020710	0.0020932	0.0018418	0.0019342	0.0021000	0.0017287	0.0018131	0.0020049	0.0017613	0.0020910	0.0017516	0.0016891	0.0021083	0.0019104	0.0015381	0.0020413	0.0017509	0.0018116	0.0019810	0.0018472	0.0017424	0.0019357	0.0021550	0.0018701	0.0017509	0.0020962	0.0020622	0.0019797	0.0021140	0.0017607	0.0018900	0.0020502	0.0020119
3.325-3.355	Proline	0.0016981	0.0013790	0.0014224	0.0020057	0.0016914	0.0014740	0.0020169	0.0014755	0.0014747	0.0016476	0.0014354	0.0012487	0.0015485	0.0014125	0.0012265	0.0018602	0.0016383	0.0014425	0.0017413	0.0015464	0.0013141	0.0016320	0.0015427	0.0013431	0.0020134	0.0014901	0.0013147	0.0018418	0.0014383	0.0012540	0.0020778	0.0013895	0.0013468	0.0016352	0.0015761	0.0013631	0.0019490	0.0015788	0.0013362	0.0017297	0.0016391	0.0014054	0.0017115	0.0014452	0.0013095	0.0018303	0.0015634	0.0015149
3.365-3.365	Methanol	0.0006611	0.0007643	0.0006578	0.0008335	0.0015359	0.0007954	0.0007859	0.0009058	0.0013974	0.0006403	0.0011859	0.0007333	0.0006361	0.0011212	0.0010933	0.0007579	0.0009683	0.0008545	0.0007040	0.0011456	0.0007060	0.0006711	0.0009565	0.0006411	0.0007932	0.0010030	0.0006348	0.0007077	0.0008324	0.0006732	0.0008092	0.0008042	0.0005809	0.0006850	0.0008885	0.0005697	0.0007475	0.0007513	0.0006250	0.0006885	0.0008010	0.0006395	0.0007076	0.0007664	0.0006950	0.0007120	0.0007214	0.0006022
3.375-3.375	Proline.1	0.0005328	0.0003990	0.0003757	0.0005807	0.0005193	0.0004058	0.0005945	0.0004366	0.0003987	0.0004685	0.0003918	0.0003165	0.0004721	0.0004021	0.0003562	0.0005517	0.0004609	0.0003852	0.0005158	0.0004754	0.0003666	0.0005249	0.0004613	0.0003580	0.0006208	0.0004263	0.0003416	0.0005472	0.0004192	0.0003534	0.0006621	0.0005042	0.0004371	0.0005273	0.0005099	0.0003930	0.0006169	0.0004465	0.0003625	0.0006142	0.0005419	0.0003928	0.0005118	0.0004252	0.0003839	0.0006375	0.0005587	0.0004333
3.385-3.385	U20	0.0008752	0.0006566	0.0005913	0.0009657	0.0008274	0.0006143	0.0009748	0.0007407	0.0006313	0.0008459	0.0006698	0.0004771	0.0008413	0.0006539	0.0005711	0.0009359	0.0006919	0.0005756	0.0009482	0.0008118	0.0005744	0.0008260	0.0007631	0.0005668	0.0010233	0.0007052	0.0005242	0.0008709	0.0006865	0.0005222	0.0009672	0.0007776	0.0006408	0.0007997	0.0007734	0.0005809	0.0009579	0.0007156	0.0005411	0.0009846	0.0008439	0.0005865	0.0007806	0.0006446	0.0005900	0.0009725	0.0008242	0.0006129
3.395-3.445	Glucose.Proline	0.0391386	0.0344742	0.0330982	0.0419395	0.0387203	0.0336221	0.0406724	0.0359619	0.0335076	0.0344086	0.0325295	0.0293528	0.0352873	0.0339501	0.0344981	0.0413527	0.0336362	0.0326990	0.0402095	0.0401369	0.0316674	0.0372765	0.0373145	0.0326243	0.0400795	0.0306248	0.0273778	0.0422222	0.0332054	0.0282179	0.0428702	0.0372502	0.0386300	0.0423783	0.0383506	0.0327079	0.0406567	0.0350825	0.0320096	0.0413290	0.0385198	0.0339015	0.0393645	0.0368584	0.0332596	0.0393660	0.0396104	0.0355199
3.455-3.555	Glucose.1	0.0606034	0.0541441	0.0523291	0.0648416	0.0609026	0.0527695	0.0624544	0.0563081	0.0525964	0.0532398	0.0510165	0.0458279	0.0554175	0.0535028	0.0546735	0.0640502	0.0526553	0.0512037	0.0625740	0.0629011	0.0501337	0.0575325	0.0584165	0.0511816	0.0620316	0.0484448	0.0429640	0.0658701	0.0521645	0.0444564	0.0661905	0.0587727	0.0607769	0.0663504	0.0604174	0.0518566	0.0625926	0.0554542	0.0504868	0.0637877	0.0609611	0.0536681	0.0618851	0.0582076	0.0521730	0.0612191	0.0619691	0.0559172
3.565-3.575	Glycine	0.0057003	0.0057030	0.0070111	0.0075905	0.0058058	0.0059099	0.0079564	0.0072450	0.0063690	0.0070354	0.0054584	0.0062463	0.0047976	0.0052760	0.0054752	0.0084984	0.0060458	0.0061115	0.0062545	0.0054451	0.0056302	0.0062650	0.0064900	0.0058472	0.0072915	0.0049061	0.0059833	0.0059882	0.0051973	0.0049985	0.0059915	0.0046165	0.0060477	0.0061481	0.0048692	0.0059743	0.0069394	0.0056950	0.0065978	0.0061694	0.0056624	0.0059374	0.0056410	0.0053766	0.0054926	0.0055148	0.0050548	0.0067718
3.595-3.605	Threonine	0.0024635	0.0027994	0.0027834	0.0034202	0.0030898	0.0025394	0.0032006	0.0032838	0.0025902	0.0027909	0.0026497	0.0024299	0.0028159	0.0028578	0.0025045	0.0035525	0.0029928	0.0022880	0.0028298	0.0031810	0.0026834	0.0028589	0.0031390	0.0023078	0.0033815	0.0029841	0.0025639	0.0028041	0.0026872	0.0021093	0.0027606	0.0030691	0.0027878	0.0026715	0.0032145	0.0027119	0.0028799	0.0032430	0.0026951	0.0026389	0.0032277	0.0028418	0.0028684	0.0032245	0.0027402	0.0027952	0.0030379	0.0027670
3.615-3.625	Valine.3	0.0028134	0.0034811	0.0039556	0.0035341	0.0041492	0.0043391	0.0035758	0.0041277	0.0041475	0.0032585	0.0034948	0.0040476	0.0031842	0.0038376	0.0045424	0.0032597	0.0037022	0.0041359	0.0033868	0.0040389	0.0042451	0.0031583	0.0039281	0.0037979	0.0035523	0.0038541	0.0040813	0.0032638	0.0036506	0.0035320	0.0035050	0.0039654	0.0043953	0.0033158	0.0042840	0.0045406	0.0035537	0.0043047	0.0045980	0.0032664	0.0040810	0.0047851	0.0034574	0.0043553	0.0044556	0.0034121	0.0040535	0.0040906
3.645-3.685	Mannose	0.0102587	0.0117020	0.0124978	0.0106910	0.0124926	0.0126024	0.0107649	0.0123382	0.0124574	0.0111042	0.0115088	0.0114821	0.0113460	0.0117793	0.0124784	0.0114928	0.0119926	0.0117588	0.0111809	0.0117190	0.0114412	0.0105485	0.0123050	0.0115014	0.0114753	0.0117204	0.0113365	0.0106559	0.0117869	0.0103063	0.0119394	0.0120373	0.0124257	0.0115758	0.0120827	0.0121982	0.0114092	0.0124721	0.0118547	0.0113521	0.0119457	0.0119665	0.0112635	0.0125758	0.0125354	0.0115821	0.0119077	0.0121160
3.695-3.915	Glucose.2	0.1293398	0.1175252	0.1160686	0.1379006	0.1290620	0.1160453	0.1339926	0.1228138	0.1145773	0.1172255	0.1101330	0.1019677	0.1198612	0.1164450	0.1194113	0.1374096	0.1155878	0.1120831	0.1331962	0.1334566	0.1107174	0.1235781	0.1264569	0.1111167	0.1336729	0.1067179	0.0969496	0.1376741	0.1126270	0.0963962	0.1409469	0.1258924	0.1295990	0.1408473	0.1288781	0.1137444	0.1342953	0.1210472	0.1117170	0.1358412	0.1304695	0.1163633	0.1328037	0.1262262	0.1149283	0.1318138	0.1320234	0.1198376
3.935-3.935	Creatine.1	0.0032581	0.0028657	0.0020899	0.0031650	0.0029695	0.0024775	0.0030847	0.0036571	0.0024204	0.0027419	0.0021315	0.0019921	0.0018467	0.0019400	0.0020342	0.0028037	0.0024973	0.0020593	0.0041479	0.0029645	0.0023715	0.0035862	0.0028881	0.0024514	0.0034523	0.0025033	0.0023024	0.0034339	0.0027844	0.0022837	0.0020512	0.0023913	0.0024401	0.0032925	0.0025963	0.0028265	0.0044968	0.0035287	0.0028453	0.0037326	0.0030811	0.0029215	0.0040064	0.0023654	0.0027819	0.0044777	0.0029996	0.0036871
3.945-4.015	Serine	0.0093319	0.0085688	0.0080569	0.0109721	0.0089185	0.0075162	0.0104236	0.0094573	0.0068679	0.0103168	0.0078049	0.0069660	0.0091255	0.0083485	0.0072287	0.0103838	0.0089016	0.0067396	0.0091076	0.0086840	0.0075934	0.0085129	0.0087099	0.0067975	0.0103146	0.0080256	0.0074227	0.0097286	0.0079187	0.0059380	0.0092460	0.0082056	0.0074982	0.0094390	0.0089289	0.0074700	0.0097013	0.0098562	0.0080027	0.0087173	0.0095228	0.0079890	0.0096018	0.0092893	0.0075594	0.0091973	0.0085958	0.0077479
4.025-4.025	U19	0.0005496	0.0006306	0.0006484	0.0006970	0.0007242	0.0006169	0.0007016	0.0008118	0.0005918	0.0007014	0.0006241	0.0005873	0.0006500	0.0006384	0.0005513	0.0006297	0.0007000	0.0005487	0.0006565	0.0007144	0.0006565	0.0005836	0.0006793	0.0005800	0.0007180	0.0006717	0.0006137	0.0006921	0.0006188	0.0005073	0.0005814	0.0006774	0.0006322	0.0006687	0.0007792	0.0006158	0.0006194	0.0007493	0.0006660	0.0005483	0.0007930	0.0006968	0.0007062	0.0007944	0.0006085	0.0005465	0.0006723	0.0006290
4.035-4.035	U18	0.0005673	0.0006827	0.0006761	0.0006948	0.0007548	0.0006302	0.0006763	0.0008200	0.0006108	0.0007050	0.0006550	0.0005992	0.0007134	0.0006937	0.0005912	0.0006492	0.0006978	0.0005333	0.0006807	0.0007954	0.0007233	0.0006274	0.0007094	0.0006101	0.0007254	0.0007190	0.0006287	0.0006950	0.0006617	0.0005257	0.0005793	0.0007271	0.0007200	0.0006671	0.0008141	0.0006560	0.0006770	0.0008343	0.0007119	0.0005798	0.0008682	0.0007492	0.0007617	0.0008433	0.0006596	0.0006724	0.0007843	0.0007246
4.045-4.045	U17	0.0006686	0.0008086	0.0007645	0.0008213	0.0008865	0.0006828	0.0007746	0.0009447	0.0006636	0.0008077	0.0007408	0.0006721	0.0008168	0.0008035	0.0006703	0.0007583	0.0007940	0.0005825	0.0008287	0.0008974	0.0007957	0.0007441	0.0008348	0.0006827	0.0008477	0.0008241	0.0007244	0.0007957	0.0007816	0.0006082	0.0006962	0.0008746	0.0008378	0.0007922	0.0009317	0.0007655	0.0007640	0.0009191	0.0007932	0.0006958	0.0009564	0.0008520	0.0008794	0.0009551	0.0007475	0.0007633	0.0008788	0.0008133
4.055-4.055	Choline.1	0.0007365	0.0008718	0.0008894	0.0008282	0.0008920	0.0007322	0.0007906	0.0009589	0.0007215	0.0008749	0.0007996	0.0007645	0.0009060	0.0008952	0.0007826	0.0007950	0.0008109	0.0006488	0.0008774	0.0010007	0.0009294	0.0008004	0.0009133	0.0007446	0.0008973	0.0008796	0.0008417	0.0008347	0.0008366	0.0007445	0.0007786	0.0009617	0.0009036	0.0008452	0.0009924	0.0008746	0.0008582	0.0010325	0.0009023	0.0007693	0.0009916	0.0009220	0.0009752	0.0010304	0.0008452	0.0008787	0.0009833	0.0009000
4.065-4.065	Choline.Creatinine	0.0014337	0.0013164	0.0012551	0.0014378	0.0013298	0.0010535	0.0013635	0.0013433	0.0010517	0.0014907	0.0012345	0.0011679	0.0014832	0.0013344	0.0011473	0.0016070	0.0012962	0.0011007	0.0014560	0.0014673	0.0012721	0.0014587	0.0014445	0.0011068	0.0015574	0.0013973	0.0012307	0.0014200	0.0013259	0.0012183	0.0013445	0.0014624	0.0012897	0.0014949	0.0014391	0.0013207	0.0014750	0.0014216	0.0011834	0.0014804	0.0016046	0.0012595	0.0014917	0.0014720	0.0011645	0.0014460	0.0014460	0.0012940
4.075-4.085	Choline.2	0.0016412	0.0016888	0.0017630	0.0014631	0.0012828	0.0014024	0.0015077	0.0015422	0.0014874	0.0016346	0.0015438	0.0018946	0.0016487	0.0017181	0.0017252	0.0015592	0.0015444	0.0016827	0.0015663	0.0015760	0.0018461	0.0017519	0.0015957	0.0016259	0.0014816	0.0016100	0.0019084	0.0016019	0.0016488	0.0022082	0.0013720	0.0017101	0.0017049	0.0015748	0.0017968	0.0018224	0.0015679	0.0017030	0.0018062	0.0014922	0.0017913	0.0018314	0.0017779	0.0017445	0.0017567	0.0016733	0.0017946	0.0018879
4.095-4.115	Lactate	0.0037715	0.0031884	0.0029513	0.0035059	0.0026311	0.0026697	0.0035016	0.0026484	0.0028458	0.0028492	0.0030834	0.0027512	0.0029304	0.0030029	0.0027614	0.0026341	0.0032629	0.0029388	0.0032119	0.0027524	0.0026640	0.0033381	0.0028490	0.0027979	0.0032266	0.0029447	0.0028955	0.0035056	0.0027983	0.0029235	0.0032138	0.0035164	0.0029863	0.0026431	0.0028894	0.0027494	0.0028739	0.0029042	0.0030866	0.0033014	0.0034530	0.0033132	0.0030219	0.0031462	0.0028419	0.0039147	0.0033334	0.0034886
4.125-4.135	3.Hydroxybutyrate.Proline.Lactate	0.0033049	0.0027835	0.0025526	0.0034626	0.0026963	0.0025240	0.0033900	0.0025731	0.0026016	0.0026293	0.0028357	0.0023489	0.0025961	0.0026805	0.0025004	0.0025743	0.0030727	0.0026040	0.0029923	0.0027233	0.0023291	0.0029700	0.0026720	0.0024614	0.0031021	0.0026443	0.0024344	0.0030993	0.0024811	0.0021446	0.0030247	0.0030928	0.0025894	0.0025045	0.0026007	0.0023091	0.0026517	0.0026394	0.0027072	0.0030134	0.0031141	0.0028887	0.0026771	0.0029126	0.0024583	0.0033764	0.0028870	0.0029005
4.145-4.155	3.Hydroxybutyrate.Proline	0.0012661	0.0016564	0.0014395	0.0018085	0.0021144	0.0015089	0.0016924	0.0021683	0.0015287	0.0015988	0.0016181	0.0013888	0.0015319	0.0016894	0.0014318	0.0015069	0.0019412	0.0014507	0.0015756	0.0019532	0.0014964	0.0015083	0.0017841	0.0014167	0.0017261	0.0017996	0.0014859	0.0016274	0.0015821	0.0011071	0.0013571	0.0017176	0.0014341	0.0014341	0.0019551	0.0013418	0.0014615	0.0017821	0.0015761	0.0013060	0.0020839	0.0016841	0.0015737	0.0020012	0.0014304	0.0012606	0.0016147	0.0013550
4.165-4.185	3.Hydroxybutyrate.3	0.0010808	0.0015104	0.0014615	0.0013319	0.0016514	0.0014343	0.0011940	0.0017078	0.0013718	0.0014019	0.0013755	0.0012816	0.0013458	0.0014583	0.0013153	0.0012792	0.0015762	0.0013026	0.0013015	0.0017341	0.0014740	0.0013294	0.0015897	0.0013035	0.0014578	0.0014654	0.0013595	0.0012727	0.0014977	0.0011060	0.0012534	0.0015203	0.0014719	0.0012792	0.0015969	0.0013712	0.0012742	0.0017114	0.0015018	0.0011377	0.0017286	0.0016233	0.0014256	0.0016833	0.0014469	0.0013489	0.0015684	0.0014318
4.235-4.285	Threonine.1	0.0050313	0.0052108	0.0056499	0.0053053	0.0046817	0.0048634	0.0050646	0.0053204	0.0051087	0.0054249	0.0048700	0.0051140	0.0054872	0.0053718	0.0050485	0.0058637	0.0053067	0.0051231	0.0050918	0.0051456	0.0057951	0.0051927	0.0050329	0.0048556	0.0055026	0.0050581	0.0054441	0.0047291	0.0048463	0.0053585	0.0045341	0.0049862	0.0050491	0.0045944	0.0053066	0.0052776	0.0049109	0.0051997	0.0053403	0.0045113	0.0053028	0.0052258	0.0052510	0.0052915	0.0052308	0.0050557	0.0053164	0.0051483
4.295-4.295	U16	0.0013686	0.0013706	0.0013666	0.0012567	0.0012358	0.0012729	0.0012594	0.0013422	0.0013054	0.0014244	0.0012755	0.0013055	0.0014902	0.0013578	0.0012885	0.0012996	0.0012969	0.0012466	0.0013773	0.0012352	0.0013795	0.0013880	0.0012890	0.0012926	0.0012782	0.0013174	0.0013474	0.0013117	0.0013464	0.0013858	0.0012779	0.0013359	0.0013303	0.0012853	0.0012984	0.0013305	0.0013310	0.0013536	0.0012840	0.0012996	0.0013325	0.0013169	0.0014335	0.0013552	0.0013181	0.0013751	0.0013955	0.0013656
4.305-4.305	U15	0.0012083	0.0014167	0.0013981	0.0012443	0.0013882	0.0013581	0.0012458	0.0014783	0.0014084	0.0014236	0.0014189	0.0012927	0.0014180	0.0013575	0.0012637	0.0012355	0.0013974	0.0012306	0.0013288	0.0013252	0.0014175	0.0013201	0.0014227	0.0013800	0.0012738	0.0014046	0.0013067	0.0012776	0.0014548	0.0012285	0.0013429	0.0014245	0.0014222	0.0013249	0.0013950	0.0013970	0.0013009	0.0015086	0.0013382	0.0012580	0.0013786	0.0013877	0.0013964	0.0014280	0.0013375	0.0013132	0.0014262	0.0013636
4.315-4.355	Gpc	0.0045626	0.0054546	0.0055790	0.0048090	0.0056503	0.0053343	0.0047636	0.0059386	0.0052940	0.0052617	0.0051880	0.0049277	0.0054063	0.0053082	0.0049363	0.0047589	0.0053554	0.0046659	0.0052250	0.0057392	0.0058716	0.0048466	0.0057261	0.0050416	0.0051645	0.0053080	0.0049617	0.0046936	0.0053720	0.0041601	0.0052155	0.0056812	0.0057246	0.0051814	0.0057503	0.0054465	0.0050876	0.0061508	0.0054186	0.0048795	0.0057956	0.0055754	0.0057039	0.0060438	0.0054552	0.0052350	0.0057841	0.0053262
5.185-5.195	Mannose.1	0.0005803	0.0004594	0.0005457	0.0004551	0.0004289	0.0005418	0.0004509	0.0003754	0.0004750	0.0004718	0.0004602	0.0005683	0.0005659	0.0004803	0.0005916	0.0005768	0.0004507	0.0005592	0.0004934	0.0004085	0.0005385	0.0005030	0.0004618	0.0005305	0.0004342	0.0004539	0.0005914	0.0005815	0.0005290	0.0006411	0.0004824	0.0004529	0.0004974	0.0006308	0.0004184	0.0005813	0.0005017	0.0004745	0.0005764	0.0005077	0.0005180	0.0005649	0.0005894	0.0005617	0.0005304	0.0006048	0.0005347	0.0005898
5.205-5.225	Triacylglycerol	0.0018264	0.0013946	0.0016659	0.0014695	0.0011000	0.0015376	0.0014429	0.0010235	0.0015100	0.0015022	0.0014203	0.0019150	0.0017685	0.0014989	0.0017632	0.0015365	0.0013037	0.0018681	0.0014814	0.0009783	0.0016367	0.0016541	0.0012121	0.0016699	0.0014224	0.0015230	0.0019747	0.0016444	0.0014989	0.0024059	0.0013508	0.0013403	0.0014380	0.0014916	0.0013104	0.0017148	0.0015308	0.0012380	0.0016498	0.0015370	0.0013719	0.0015707	0.0015581	0.0013314	0.0015923	0.0016553	0.0014917	0.0017397
5.235-5.255	Alpha.Glucose	0.0142506	0.0134548	0.0131949	0.0147773	0.0148197	0.0138314	0.0140413	0.0135936	0.0132646	0.0129024	0.0130974	0.0124334	0.0137030	0.0132065	0.0136327	0.0148007	0.0128741	0.0131661	0.0144115	0.0149269	0.0128111	0.0135569	0.0139465	0.0132046	0.0142162	0.0123774	0.0116744	0.0151053	0.0133685	0.0117211	0.0151740	0.0138709	0.0148287	0.0153928	0.0140464	0.0132139	0.0141569	0.0134848	0.0127841	0.0148296	0.0139162	0.0133609	0.0143518	0.0140451	0.0133181	0.0139514	0.0141743	0.0136935
5.265-5.355	Alkalene.Moieties.From.Fa	0.0115037	0.0116615	0.0136035	0.0070795	0.0067169	0.0112958	0.0078836	0.0086767	0.0120099	0.0097614	0.0115451	0.0171466	0.0106777	0.0110368	0.0145742	0.0095577	0.0100015	0.0149852	0.0081550	0.0081198	0.0142171	0.0106291	0.0090782	0.0142893	0.0071359	0.0108085	0.0166337	0.0090553	0.0111929	0.0186629	0.0066461	0.0087169	0.0105704	0.0097681	0.0088274	0.0135283	0.0076174	0.0087664	0.0132609	0.0086309	0.0077852	0.0121182	0.0093459	0.0093314	0.0129583	0.0082952	0.0083197	0.0119097
6.805-6.805	U14	0.0001222	0.0001078	0.0001218	0.0001216	0.0001310	0.0000997	0.0001019	0.0001274	0.0000922	0.0001297	0.0001110	0.0000734	0.0001350	0.0001133	0.0000822	0.0001440	0.0001386	0.0001006	0.0001412	0.0001270	0.0000947	0.0001233	0.0001177	0.0000984	0.0001625	0.0001195	0.0000952	0.0001287	0.0001046	0.0001001	0.0000971	0.0001085	0.0001298	0.0001105	0.0001060	0.0001079	0.0001172	0.0001312	0.0001071	0.0001220	0.0001434	0.0001165	0.0001292	0.0001279	0.0000981	0.0001529	0.0001410	0.0001275
6.815-6.815	U13	0.0001141	0.0001417	0.0001431	0.0001464	0.0001779	0.0001318	0.0001419	0.0001531	0.0001368	0.0001548	0.0001539	0.0001189	0.0001683	0.0001509	0.0001338	0.0001890	0.0001415	0.0001387	0.0001634	0.0001650	0.0001293	0.0001193	0.0001465	0.0001478	0.0001568	0.0001605	0.0001233	0.0001713	0.0001657	0.0001122	0.0001179	0.0001335	0.0001541	0.0001491	0.0001611	0.0001452	0.0001495	0.0001815	0.0001473	0.0001153	0.0001555	0.0001443	0.0001592	0.0001453	0.0001297	0.0001283	0.0001562	0.0001307
6.905-6.915	Tyrosine.1	0.0005873	0.0006099	0.0005481	0.0007762	0.0006204	0.0004055	0.0006958	0.0006078	0.0003963	0.0005535	0.0005392	0.0003910	0.0005307	0.0006295	0.0005612	0.0006909	0.0006756	0.0004923	0.0007890	0.0007617	0.0006438	0.0006143	0.0006926	0.0005550	0.0007842	0.0007651	0.0005607	0.0007055	0.0004773	0.0003661	0.0007409	0.0006187	0.0004517	0.0006465	0.0007804	0.0005153	0.0007412	0.0006055	0.0005503	0.0005983	0.0007064	0.0004624	0.0007109	0.0007413	0.0005025	0.0005430	0.0006594	0.0004265
7.045-7.055	1.Methylhistidine	0.0004895	0.0003745	0.0003418	0.0004910	0.0004378	0.0003090	0.0004645	0.0004217	0.0003101	0.0004386	0.0003424	0.0002649	0.0005461	0.0003902	0.0002689	0.0004981	0.0004063	0.0002911	0.0005447	0.0004402	0.0003598	0.0004895	0.0004426	0.0003020	0.0005157	0.0003965	0.0002724	0.0004485	0.0003332	0.0002189	0.0006000	0.0004572	0.0003692	0.0006263	0.0004452	0.0003395	0.0005841	0.0004274	0.0003145	0.0005105	0.0004876	0.0003301	0.0005404	0.0004445	0.0003121	0.0007143	0.0004990	0.0003856
7.065-7.065	U12	0.0002249	0.0001879	0.0001631	0.0002112	0.0002126	0.0001411	0.0002082	0.0002136	0.0001499	0.0002069	0.0001674	0.0001128	0.0002538	0.0001932	0.0001388	0.0002285	0.0002027	0.0001291	0.0002494	0.0002231	0.0001820	0.0002229	0.0002293	0.0001511	0.0002203	0.0001806	0.0001348	0.0002136	0.0001765	0.0001003	0.0002090	0.0002251	0.0001829	0.0002372	0.0001957	0.0001620	0.0002321	0.0002095	0.0001586	0.0002308	0.0002272	0.0001707	0.0002522	0.0002163	0.0001465	0.0002393	0.0002336	0.0001586
7.075-7.075	U11	0.0001970	0.0001866	0.0001631	0.0002173	0.0002199	0.0001529	0.0002257	0.0002320	0.0001368	0.0001906	0.0001646	0.0001226	0.0002408	0.0001952	0.0001347	0.0001939	0.0001895	0.0001268	0.0002258	0.0002200	0.0001774	0.0001888	0.0002112	0.0001503	0.0002022	0.0001971	0.0001325	0.0001972	0.0001545	0.0001035	0.0002383	0.0002109	0.0001765	0.0002239	0.0002035	0.0001490	0.0002165	0.0002151	0.0001618	0.0001848	0.0002139	0.0001661	0.0002318	0.0002277	0.0001643	0.0002191	0.0001955	0.0001498
7.085-7.085	U10	0.0002508	0.0002381	0.0001988	0.0002614	0.0002374	0.0001493	0.0002107	0.0002563	0.0001716	0.0002951	0.0001882	0.0001311	0.0003096	0.0002106	0.0001582	0.0002709	0.0002460	0.0001531	0.0002945	0.0002525	0.0002016	0.0002763	0.0002571	0.0001604	0.0002815	0.0002369	0.0001509	0.0002499	0.0001920	0.0001226	0.0002178	0.0002576	0.0002207	0.0002520	0.0002282	0.0001730	0.0002894	0.0002215	0.0001695	0.0002925	0.0002785	0.0001867	0.0003059	0.0002687	0.0001733	0.0002588	0.0002506	0.0001997
7.095-7.095	U9	0.0002225	0.0001891	0.0001973	0.0002652	0.0002063	0.0001638	0.0002863	0.0002248	0.0001593	0.0002084	0.0001855	0.0001433	0.0002694	0.0001829	0.0001725	0.0002131	0.0002039	0.0001416	0.0002371	0.0002180	0.0002158	0.0002135	0.0002580	0.0001730	0.0002336	0.0001948	0.0001637	0.0002064	0.0001813	0.0001101	0.0003126	0.0002111	0.0001556	0.0003083	0.0002325	0.0001638	0.0002471	0.0002305	0.0001697	0.0002252	0.0002714	0.0001725	0.0002579	0.0001987	0.0001487	0.0001844	0.0002054	0.0001678
7.105-7.105	U8	0.0001711	0.0002412	0.0002262	0.0001914	0.0001993	0.0001916	0.0001641	0.0002141	0.0001698	0.0001844	0.0001971	0.0001883	0.0002251	0.0002547	0.0002502	0.0001910	0.0002199	0.0001738	0.0002081	0.0002589	0.0002020	0.0001539	0.0001909	0.0001524	0.0002066	0.0002362	0.0002132	0.0001704	0.0001884	0.0001346	0.0001752	0.0001963	0.0001715	0.0001908	0.0002128	0.0002027	0.0001825	0.0002495	0.0002085	0.0001854	0.0002348	0.0002151	0.0002063	0.0002608	0.0002178	0.0001613	0.0002175	0.0001980
7.115-7.115	U7	0.0001369	0.0001512	0.0001691	0.0001920	0.0001786	0.0001639	0.0001986	0.0002072	0.0001581	0.0001530	0.0001566	0.0001418	0.0001505	0.0001515	0.0001434	0.0001602	0.0001517	0.0001230	0.0001844	0.0001764	0.0001810	0.0001576	0.0002026	0.0001548	0.0001722	0.0001854	0.0001458	0.0001800	0.0001816	0.0001265	0.0002145	0.0001941	0.0001797	0.0001959	0.0002022	0.0001833	0.0001917	0.0002366	0.0001810	0.0001769	0.0002243	0.0001866	0.0001895	0.0002083	0.0001512	0.0001827	0.0002180	0.0001779
7.125-7.125	U6	0.0002024	0.0002099	0.0002065	0.0002105	0.0002223	0.0002002	0.0001882	0.0002889	0.0002114	0.0002389	0.0002056	0.0001876	0.0001947	0.0001733	0.0001439	0.0002159	0.0002137	0.0001575	0.0002469	0.0002276	0.0002063	0.0002308	0.0002660	0.0002227	0.0002503	0.0002269	0.0001951	0.0002453	0.0002419	0.0001782	0.0002227	0.0003021	0.0002991	0.0002388	0.0002664	0.0002517	0.0002837	0.0002822	0.0002418	0.0002799	0.0002934	0.0002650	0.0002524	0.0002727	0.0002122	0.0002840	0.0002886	0.0002526
7.135-7.145	Histidine.1	0.0006715	0.0005205	0.0004413	0.0007031	0.0006069	0.0004359	0.0006798	0.0005980	0.0004234	0.0007187	0.0005735	0.0004153	0.0005577	0.0005277	0.0003827	0.0006925	0.0005732	0.0004364	0.0006498	0.0005624	0.0003911	0.0004845	0.0005345	0.0004360	0.0006952	0.0005651	0.0004379	0.0006146	0.0005302	0.0003543	0.0007229	0.0005567	0.0004202	0.0007146	0.0006337	0.0004319	0.0005785	0.0006177	0.0004493	0.0006683	0.0006152	0.0004941	0.0005155	0.0005939	0.0004115	0.0006171	0.0005854	0.0004318
7.195-7.205	Tyrosine.Tryptophan	0.0010670	0.0010209	0.0009759	0.0013138	0.0010553	0.0007711	0.0012143	0.0010377	0.0007697	0.0010159	0.0009328	0.0006763	0.0010662	0.0010837	0.0009266	0.0012218	0.0010705	0.0008265	0.0013289	0.0012324	0.0011012	0.0010644	0.0011795	0.0008714	0.0012728	0.0012436	0.0008976	0.0011741	0.0008519	0.0006429	0.0012843	0.0011157	0.0008321	0.0011486	0.0012525	0.0009031	0.0013025	0.0010819	0.0009116	0.0010337	0.0012046	0.0008120	0.0012447	0.0011805	0.0008557	0.0010284	0.0011247	0.0008126
7.215-7.295	Tryptophan	0.0009510	0.0009275	0.0009969	0.0011116	0.0010906	0.0009118	0.0010553	0.0011494	0.0008918	0.0010532	0.0008896	0.0007745	0.0010963	0.0010012	0.0009100	0.0010456	0.0009932	0.0008121	0.0011630	0.0011080	0.0011061	0.0010286	0.0011366	0.0008895	0.0010828	0.0009986	0.0008162	0.0010337	0.0008722	0.0006030	0.0010071	0.0011331	0.0009848	0.0011194	0.0011006	0.0009218	0.0011087	0.0010584	0.0009428	0.0009894	0.0011719	0.0009605	0.0011484	0.0011306	0.0008511	0.0010404	0.0011669	0.0008844
7.325-7.335	Phenylalanine.Tryptophan	0.0007019	0.0006186	0.0006618	0.0008342	0.0007157	0.0006132	0.0007572	0.0007061	0.0005297	0.0007458	0.0005941	0.0005033	0.0006526	0.0006308	0.0005279	0.0008048	0.0007189	0.0006131	0.0007428	0.0007185	0.0006205	0.0006080	0.0006890	0.0005272	0.0008550	0.0007518	0.0006139	0.0008007	0.0006202	0.0004871	0.0007293	0.0006716	0.0005847	0.0006890	0.0006600	0.0005723	0.0007982	0.0007225	0.0006404	0.0006522	0.0007005	0.0005981	0.0007916	0.0007709	0.0006119	0.0006612	0.0007290	0.0006094
7.345-7.445	Phenylalanine.3	0.0012150	0.0012233	0.0013343	0.0015262	0.0014920	0.0012856	0.0013833	0.0014284	0.0010509	0.0013541	0.0012338	0.0011272	0.0010499	0.0011703	0.0010170	0.0014725	0.0015578	0.0014601	0.0013598	0.0014824	0.0011827	0.0011089	0.0015100	0.0011303	0.0016012	0.0015615	0.0013482	0.0014051	0.0012282	0.0010248	0.0012997	0.0012553	0.0011065	0.0012871	0.0013126	0.0011599	0.0014284	0.0015433	0.0014347	0.0011678	0.0014877	0.0013908	0.0014616	0.0017819	0.0014110	0.0011134	0.0013583	0.0012986
7.535-7.745	Tryptophan.1	0.0002884	0.0002856	0.0003208	0.0004050	0.0004927	0.0003401	0.0003662	0.0004101	0.0003707	0.0003362	0.0003356	0.0002947	0.0002961	0.0003182	0.0003694	0.0004123	0.0005079	0.0003512	0.0003904	0.0004056	0.0003479	0.0003272	0.0004728	0.0003207	0.0003785	0.0004922	0.0004011	0.0003545	0.0003367	0.0002389	0.0003598	0.0005001	0.0003475	0.0004617	0.0006090	0.0003932	0.0003643	0.0004832	0.0003943	0.0003260	0.0005629	0.0004587	0.0003708	0.0005059	0.0003718	0.0003407	0.0004208	0.0003396
7.785-7.785	1.Methylhistidine.1	0.0000802	0.0000224	0.0000278	0.0001075	0.0000454	0.0000330	0.0000633	0.0000532	0.0000187	0.0000443	0.0000387	0.0000290	0.0000702	0.0000478	0.0000320	0.0001189	0.0000303	0.0000369	0.0000773	0.0000428	0.0000286	0.0000710	0.0000510	0.0000338	0.0000759	0.0000371	0.0000283	0.0000545	0.0000274	0.0000206	0.0001582	0.0000357	0.0000318	0.0001880	0.0000671	0.0000590	0.0001144	0.0000610	0.0000310	0.0000665	0.0000549	0.0000374	0.0000849	0.0000481	0.0000232	0.0001548	0.0000802	0.0000367
7.835-7.835	U5	0.0000297	0.0000781	0.0000933	0.0000586	0.0001478	0.0000789	0.0000360	0.0000993	0.0001049	0.0000508	0.0000636	0.0000611	0.0000432	0.0000691	0.0001091	0.0000610	0.0001548	0.0000908	0.0000579	0.0001014	0.0001081	0.0000647	0.0001560	0.0000983	0.0000630	0.0001406	0.0000948	0.0000508	0.0000745	0.0000566	0.0000756	0.0001865	0.0000913	0.0001061	0.0001928	0.0000993	0.0000846	0.0001463	0.0000985	0.0000764	0.0002140	0.0001461	0.0000678	0.0001453	0.0000940	0.0000665	0.0001039	0.0000892
7.845-7.845	U4	0.0000539	0.0000992	0.0001001	0.0000564	0.0001564	0.0001120	0.0000486	0.0001175	0.0001156	0.0000544	0.0000849	0.0000856	0.0000594	0.0000862	0.0001140	0.0000628	0.0001539	0.0001108	0.0000752	0.0001235	0.0001450	0.0000686	0.0001719	0.0001094	0.0000645	0.0001469	0.0001155	0.0000500	0.0000894	0.0000726	0.0000708	0.0001924	0.0000910	0.0001200	0.0002054	0.0001176	0.0000794	0.0001458	0.0001204	0.0000904	0.0002097	0.0001813	0.0000742	0.0001565	0.0001264	0.0000637	0.0001415	0.0000958
7.855-7.855	U3	0.0000327	0.0000628	0.0000747	0.0000477	0.0001237	0.0000784	0.0000363	0.0000851	0.0000950	0.0000539	0.0000776	0.0000708	0.0000468	0.0000807	0.0000908	0.0000643	0.0001173	0.0000727	0.0000543	0.0000929	0.0001124	0.0000726	0.0001091	0.0000888	0.0000556	0.0001111	0.0000824	0.0000535	0.0000673	0.0000471	0.0000540	0.0001290	0.0000690	0.0000782	0.0001475	0.0000877	0.0000593	0.0001253	0.0000991	0.0000592	0.0001371	0.0001355	0.0000702	0.0001104	0.0000906	0.0000501	0.0001028	0.0000751
7.885-7.885	U2	0.0000758	0.0001188	0.0001022	0.0000996	0.0001235	0.0001089	0.0000592	0.0001079	0.0000882	0.0001320	0.0001109	0.0000968	0.0001234	0.0000981	0.0001031	0.0001178	0.0001613	0.0000889	0.0001168	0.0001367	0.0000932	0.0000941	0.0001008	0.0000857	0.0001404	0.0000937	0.0001040	0.0001068	0.0000938	0.0001072	0.0000672	0.0001307	0.0001365	0.0000751	0.0001052	0.0001027	0.0000977	0.0001185	0.0001035	0.0001263	0.0001202	0.0001211	0.0000956	0.0001526	0.0001049	0.0001137	0.0001275	0.0001294
7.895-7.895	U1	0.0001885	0.0002014	0.0001885	0.0001980	0.0002210	0.0001765	0.0000905	0.0002103	0.0001641	0.0002119	0.0002320	0.0001422	0.0002322	0.0002465	0.0001787	0.0002538	0.0001842	0.0001669	0.0002320	0.0002464	0.0001753	0.0001686	0.0001863	0.0001614	0.0002311	0.0001896	0.0001507	0.0002127	0.0002177	0.0001349	0.0001004	0.0001912	0.0001803	0.0001469	0.0001963	0.0001805	0.0002043	0.0002170	0.0001623	0.0001775	0.0002289	0.0001597	0.0001891	0.0002169	0.0001696	0.0001968	0.0002008	0.0001730
7.985-7.995	Histidine.2	0.0008600	0.0007206	0.0005955	0.0009385	0.0008425	0.0005961	0.0007446	0.0008514	0.0005873	0.0009106	0.0007537	0.0005254	0.0008172	0.0007897	0.0005376	0.0009261	0.0007732	0.0005271	0.0008373	0.0007909	0.0005615	0.0006852	0.0007470	0.0005486	0.0008455	0.0007160	0.0005392	0.0007820	0.0006914	0.0004247	0.0007672	0.0007703	0.0005696	0.0008560	0.0007779	0.0005817	0.0007922	0.0007945	0.0005789	0.0008663	0.0008213	0.0006408	0.0007506	0.0008062	0.0005970	0.0007785	0.0007468	0.0005317
8.215-8.225	Inosine	0.0002714	0.0003082	0.0002974	0.0002598	0.0003229	0.0002609	0.0001170	0.0003003	0.0002207	0.0002878	0.0002808	0.0002396	0.0002831	0.0003454	0.0003084	0.0003305	0.0002926	0.0002504	0.0002984	0.0003357	0.0003067	0.0002329	0.0002789	0.0002367	0.0002590	0.0003014	0.0002429	0.0002348	0.0002493	0.0001851	0.0000972	0.0002574	0.0002531	0.0001980	0.0002599	0.0002438	0.0002703	0.0003104	0.0002709	0.0002643	0.0002874	0.0002879	0.0002816	0.0002997	0.0002782	0.0002470	0.0002693	0.0002315
[truncated: 3 more columns]
