# Supplementary material for: Integrative biology defines novel biomarkers of resistance to strongylid infection in horses
Source: Sci Rep. 2021 Jul 12;11:14278. doi: 10.1038/s41598-021-93468-2 (PMC8275762; doi:10.1038/s41598-021-93468-2)
Supplement: Supplementary file 3 — Supplementary Table 2. [file 41598_2021_93468_MOESM3_ESM.xlsx]

## Sheet: Sheet1
Set	Enrichment Analysis	Data type	Over-represented term	Total	Hits	Expect	P value	FDR
TRvsTS_Day0	Disease-associated taxa	Bacterial genera	Multiple Sclerosis (decrease)	3	2	0.0204	0.000124	0.0295
TRvsTS_Day0	Disease-associated taxa	Bacterial genera	Liver Cirrhosis (China, decrease)	52	4	0.353	0.000248	0.0295
TRvsTS_Day0	Disease-associated taxa	Bacterial genera	Alzheimer's (decrease)	7	2	0.0475	0.000855	0.0386
TRvsTS_Day0	Disease-associated taxa	Bacterial genera	Pediatric Crohn's Disease	7	2	0.0475	0.000855	0.0386
TRvsTS_Day0	Disease-associated taxa	Bacterial genera	Chronic Obstructive Pulmonary Disease (COPD)	8	2	0.0543	0.00114	0.0386
TRvsTS_Day0	Disease-associated taxa	Bacterial genera	Increase Susceptibility to Malaria (increase)	8	2	0.0543	0.00114	0.0386
TRvsTS_Day0	Disease-associated taxa	Bacterial genera	Resistance to PD-L1 monoclonal antibodies (decrease)	8	2	0.0543	0.00114	0.0386
TRvsTS_Day0	Disease-associated taxa	Bacterial genera	Urogenital schistosomiasis (increased)	10	2	0.0678	0.00181	0.0539
TRvsTS_Day0	Blood disease signature	Metabolite peak	Pyruvate carboxylase deficiency	10	3	0.104	6.45e-05	0.0176
TRvsTS_Day0	Blood disease signature	Metabolite peak	Continuous ambulatory peritoneal dialysis (CAPD)	15	3	0.157	0.000241	0.0654
TRvsTS_Day0	KEGG pathway	Metabolite peak	Aminoacyl-tRNA biosynthesis	48	3	0.158	0.000282	0.0237
TRvsTS_Day132	Disease-associated taxa	Bacterial genera	Pediatric Crohn's Disease	7	3	0.0522	1.07e-05	0.00254
TRvsTS_Day132	Disease-associated taxa	Bacterial genera	Type I Diabetes (increased)	13	3	0.097	8.5e-05	0.00855
TRvsTS_Day132	Disease-associated taxa	Bacterial genera	Professional Athlete (increase)	14	3	0.104	0.000108	0.00855
TRvsTS_Day132	Disease-associated taxa	Bacterial genera	HIV-1 infection in Mozambique (decrease)	4	2	0.0299	0.000302	0.0179
TRvsTS_Day132	Disease-associated taxa	Bacterial genera	Liver Cirrhosis (China, decrease)	52	4	0.388	0.000379	0.018
TRvsTS_Day132	Disease-associated taxa	Bacterial genera	Obese (increase)	6	2	0.0448	0.000748	0.0297
TRvsTS_Day132	Disease-associated taxa	Bacterial genera	Anorexic (decrease)	7	2	0.0522	0.00104	0.031
TRvsTS_Day132	Disease-associated taxa	Bacterial genera	Onset of obesity in children	7	2	0.0522	0.00104	0.031
TRvsTS_Day132	Disease-associated taxa	Bacterial genera	Resistance to Immune Checkpoint Inhibitors (decrease)	8	2	0.0597	0.00138	0.0366
TRvsTS_Day132	Disease-associated taxa	Bacterial genera	Increase Susceptibility to Malaria (decrease)	10	2	0.0746	0.00221	0.0525
TRvsTS_Day132	Blood disease signature	Metabolite peak	Schizophrenia	26	4	0.434	0.000415	0.07
TRvsTS_Day132	Blood disease signature	Metabolite peak	Dengue fever	3	2	0.0501	0.000728	0.07
TRvsTS_Day132	Blood disease signature	Metabolite peak	Acute seizures	14	3	0.234	0.00103	0.07
TRvsTS_Day132	Blood disease signature	Metabolite peak	Early markers of myocardial injury	14	3	0.234	0.00103	0.07
TRvsTS_Day132	KEGG pathway	Metabolite peak	Aminoacyl-tRNA biosynthesis	48	5	0.252	1.32e-06	0.000111
