# Supplementary material for: Integrative biology defines novel biomarkers of resistance to strongylid infection in horses
Source: Sci Rep. 2021 Jul 12;11:14278. doi: 10.1038/s41598-021-93468-2 (PMC8275762; doi:10.1038/s41598-021-93468-2)
Supplement: Supplementary file 4 — Supplementary Table 3. [file 41598_2021_93468_MOESM4_ESM.csv]

Variable	Contrast	Estimate	Standard Error	DF	t-value	P-value	FDR
Leukocytes	TS vs. TR	0.916527777777778	0.674959286041026	15	1.35790083451355	0.194571742922033	0.40860066013627
Leukocytes	Day 132 vs day 0	1.84111111111111	0.406708343937238	15	4.52685846886688	0.000401248672448026	0.00842622212140854
Leukocytes	Differential temporal trend in TS	-0.322361111111111	0.592874197182558	15	-0.543725992197043	0.59461978930854	0.734530327969373
Neutrophil	TS vs. TR	0.504166666666666	0.313639589329581	15	1.60747139015309	0.128792004194466	0.300514676453754
Neutrophil	Day 132 vs day 0	0.666666666666666	0.274182283512425	15	2.43147244280812	0.0280427766149942	0.0981497181524798
Neutrophil	Differential temporal trend in TS	-0.254166666666666	0.399685926394947	15	-0.635915977725753	0.53441418663188	0.701418619954343
Lysine
1.445-1.465 ppm	TS vs. TR	-0.000143259722222222	7.19268653624144e-05	15	-1.99174149325688	0.064929769423045	0.194789308269135
Lysine
1.445-1.465 ppm	Day 132 vs day 0	-0.000245311111111112	6.54576125702028e-05	15	-3.74763303272049	0.00194032845771043	0.0203734488059595
Lysine
1.445-1.465 ppm	Differential temporal trend in TS	0.000251373611111111	9.54200475120684e-05	15	2.63438991768809	0.0187673949735909	0.0788230588890816
Coprococcus	TS vs. TR	-0.119321580595381	0.126278666866585	15	-0.944906875849795	0.359679365335068	0.629438889336369
Coprococcus	Day 132 vs day 0	0.00716394481501487	0.122508301540041	15	0.0584772192982643	0.954140435128831	0.957577374731902
Coprococcus	Differential temporal trend in TS	0.215175268842558	0.178585003249795	15	1.2048899119574	0.246912052461571	0.471377554699364
Fibrobacter	TS vs. TR	0.0840657804482744	0.130733916626389	15	0.643029617849797	0.529912764043668	0.701418619954343
Fibrobacter	Day 132 vs day 0	0.103549648417969	0.121910942885668	15	0.849387642872064	0.409017866458188	0.660721168893996
Fibrobacter	Differential temporal trend in TS	-0.552717474528569	0.177714210855391	15	-3.11014787094501	0.00716709466509074	0.0501696626556352
Ruminococcus	TS vs. TR	0.040986533012231	0.158072358253003	15	0.259289691538794	0.798936490546325	0.88303506849857
Ruminococcus	Day 132 vs day 0	0.113087715975725	0.153352712733424	15	0.73743537991602	0.472236501308809	0.701418619954343
Ruminococcus	Differential temporal trend in TS	0.394374513959122	0.223548072723157	15	1.76415975836892	0.098054162518833	0.257392176611937
Treponema	TS vs. TR	-0.00573073286512394	0.105948289362122	15	-0.054089904609378	0.957577374731902	0.957577374731902
Treponema	Day 132 vs day 0	-0.223801309208709	0.0834517354869102	15	-2.68180533218285	0.0170699731362269	0.0788230588890816
Treponema	Differential temporal trend in TS	-0.0568323082731116	0.121650763791382	15	-0.467175926413194	0.647088203797713	0.754936237763998
