# Supplementary material for: Integrative biology defines novel biomarkers of resistance to strongylid infection in horses
Source: Sci Rep. 2021 Jul 12;11:14278. doi: 10.1038/s41598-021-93468-2 (PMC8275762; doi:10.1038/s41598-021-93468-2)
Supplement: Supplementary file 5 — Supplementary Table 4. [file 41598_2021_93468_MOESM5_ESM.csv]

ID	TG	Day	Age	Leukocytes	Monocytes	Neutrophil	MGV	Haematocrit	MCHC	Platelet	MPV	Urea	Albumin	Cholesterol	TP	Globins	ADG	FEC	Eosinophils	ALP	Glucose	AGR	Lymphocytes
W632	TS	day0	6	7.21	0.5	2.6	44	34.4	33.9	67	7.2	0.21	24	0.9	63	38	0	3.912023005	0.262364264	5.262690189	0.693147181	0.470003629	0.331910569
W636	TR	day0	6	7.55	0.5	2.9	45.6	32.2	34.2	136	6.2	0.21	25	0.8	54	29	0	3.912023005	0.405465108	5.342334252	0.609765572	0.587786665	0.131910569
W641	TR	day0	6	6.83	0.4	2.7	40.4	29.5	34.8	113	6.9	0.26	25	0.7	55	30	0	3.912023005	0.182321557	5.402677382	0.494696242	0.587786665	0.131910569
W642	TR	day0	5	7.03	0.4	2.5	44	37.7	31.2	151	6.4	0.17	24	0.8	58	34	0	3.912023005	0.262364264	5.164785974	0.570979547	0.530628251	-0.13604336
W643	TR	day0	5	6.53	0.8	0.4	39.4	27.9	32.7	46	8.1	0.15	25	0.9	53	28	0	3.912023005	0.530628251	5.370638028	0.593326845	0.641853886	0.56395664
W646	TS	day0	5	7.01	0.4	2.3	43.7	36.6	33	53	7.3	0.24	23	0.5	63	40	0	3.912023005	0.336472237	5.003946306	0.559615788	0.470003629	-0.03604336
W649	TR	day0	5	6.74	0.6	2.6	39.6	35.5	34.9	150	7.3	0.19	28	1.1	60	32	0	3.912023005	0.336472237	4.890349128	0.652325186	0.641853886	-0.83604336
W652	TS	day0	4	8.26	0.5	2.7	42.7	33.7	31.9	123	6.7	0.21	21	0.7	69	48	0	3.912023005	0.336472237	5.370638028	0.570979547	0.336472237	0.29600271
W656	TR	day0	4	7.48	0.6	2.6	41.2	33.2	33.2	129	6.8	0.24	22	0.6	63	41	0	3.912023005	0.336472237	5.463831805	0.512823626	0.405465108	-0.60399729
W661	TR	day0	4	7.29	0.6	2.2	41.1	33.2	32.7	139	6.8	0.28	28	0.9	57	29	0	3.912023005	0.182321557	4.919980926	0.75612198	0.641853886	-0.10399729
W665	TR	day0	3	7.82	0.7	1.4	43	28.8	33.4	33	7.1	0.64	42	1.9	54	12	0	3.912023005	0	5.517452896	1.235471471	1.481604541	-0.17195122
W666	TS	day0	3	10.69	1	2.8	42.7	32.4	34.4	96	7.1	0.19	20	0.5	52	32	0	3.912023005	0.262364264	5.220355825	0.693147181	0.470003629	1.62804878
W667	TS	day0	3	6.49	0.4	2.5	43.6	29.8	33.4	110	6.7	0.3	25	0.7	60	35	0	5.298317367	0.182321557	5.241747015	0.688134639	0.530628251	-1.17195122
W668	TS	day0	3	10.35	0.6	3.1	43.9	28.8	32.8	173	6.3	0.32	25	0.9	54	29	0	3.912023005	0.336472237	5.375278408	0.770108222	0.587786665	1.32804878
W672	TS	day0	3	8.68	0.7	2.9	38	28.5	35.2	154	7	0.19	23	0.7	72	49	0	3.912023005	0.336472237	5.252273428	0.641853886	0.405465108	-0.27195122
W675	TS	day0	2	7.46	0.5	2.2	38.9	31.6	34.6	140	7	0.3	27	0.8	50	23	0	3.912023005	0.182321557	5.342334252	0.708035793	0.78845736	-0.739905149
W679	TR	day0	2	8.9	1.1	1.9	43.4	33.4	33.9	93	7.1	0.26	25	0.9	58	34	0	3.912023005	0.262364264	5.583496309	0.652325186	0.530628251	0.160094851
W632	TS	day132	6	10.53	0.8	4.6	46.1	43.2	38.5	147	6.6	0.53	39	1.4	76	37	1.905	5.857933154	0.741937345	5.501258211	0.802001585	0.693147181	0.431910569
W636	TR	day132	6	7.54	0.8	2.6	47.2	36.3	34.8	121	6.5	0.41	31	1.2	69	38	3.445	3.912023005	0.916290732	5.505331536	0.678033543	0.587786665	-0.968089431
W641	TR	day132	6	9	1.4	3	42.3	33.5	37.1	152	6.8	0.58	39	1.7	64	25	3.085	3.912023005	0.693147181	5.480638923	0.841567186	0.955511445	0.031910569
W642	TR	day132	5	9.07	0.9	2.6	46.1	37.1	35.4	194	6.4	0.6	32	1.2	65	32	1.93	3.912023005	0.641853886	5.318119994	0.722705983	0.693147181	0.66395664
W643	TR	day132	5	9.17	1.5	2.4	40.5	35.9	36.4	98	7.9	0.51	38	1.1	74	36	2.065	3.912023005	0.916290732	5.552959585	0.832909123	0.741937345	-0.23604336
W646	TS	day132	5	6.79	0.8	2	45.5	38.2	36.2	124	6.7	0.68	39	1.5	66	27	1.86	5.857933154	0.470003629	5.129898715	0.854415328	0.916290732	-0.63604336
W649	TR	day132	5	9.47	1	3.9	40.6	40.5	34.7	165	7.2	0.58	32	1	82	50	1.905	3.912023005	0.993251773	5.318119994	0.698134722	0.470003629	-1.03604336
W652	TS	day132	4	8.6	1	2.2	45.8	43.6	35.3	95	6.9	0.51	29	1.2	75	46	2.835	5.857933154	0.741937345	5.262690189	0.717839793	0.470003629	-0.10399729
W656	TR	day132	4	9.25	1.4	2.4	43.5	43.2	34.7	145	6.7	0.64	38	1.4	71	32	2.115	5.521460918	0.955511445	5.598421959	0.717839793	0.78845736	-0.80399729
W661	TR	day132	4	9.45	1.2	2.6	44.4	44.8	32.2	216	6.4	0.58	39	1.3	71	32	1.995	5.298317367	0.641853886	5.141663557	0.806475866	0.78845736	0.29600271
W665	TR	day132	3	9.95	1.2	3.3	44.6	42	35.4	140	7.1	0.62	39	1.2	66	26	2.08	5.010635294	0.693147181	5.252273428	0.797507196	0.916290732	-0.57195122
W666	TS	day132	3	10.77	1.2	3	43.1	41.1	34	163	7	0.58	34	1.1	70	37	2.09	6.620073207	0.641853886	5.192956851	0.693147181	0.641853886	0.72804878
W667	TS	day132	3	8.61	1.1	2.7	45	41.2	33.9	142	6.8	0.71	41	1.4	75	34	2.24	6.396929655	0.587786665	5.129898715	0.806475866	0.78845736	-0.77195122
W668	TS	day132	3	14.19	1.5	3.6	45.6	42.6	33.1	153	6.9	0.6	35	1.2	65	30	2.145	5.857933154	1.335001067	5.313205979	0.760805829	0.78845736	1.22804878
W672	TS	day132	3	9.39	1.1	3.2	41.1	40.2	34.9	176	7.1	0.43	31	1	72	41	2.25	6.214608098	0.587786665	5.176149733	0.657520003	0.587786665	-0.67195122
W675	TS	day132	2	9.42	0.8	3.1	40.4	41.5	35.9	234	7.1	0.41	32	1	68	36	1.555	6.214608098	0.530628251	5.313205979	0.698134722	0.641853886	-0.439905149
W679	TR	day132	2	9.84	1.2	2.4	44	44.4	33.4	140	7.6	0.53	34	1.4	64	30	1.96	4.605170186	0.741937345	5.379897354	0.765467842	0.78845736	-0.239905149
